# Supplementary material for: Regeneration of Jaw Joint Cartilage in Adult Zebrafish
Source: Front Cell Dev Biol. 2022 Jan 20;9:777787. doi: 10.3389/fcell.2021.777787 (PMC8811260; doi:10.3389/fcell.2021.777787)
Supplement: Supplementary file 3 [file DataSheet1.xlsx]

## Sheet: master counts r0.7
	DF1	CT1	DF2	CT2	Osteoblast	PreOsteoblast	DF3	CT3	CT4	Chond 1	Chond 2	CT5	Superficial AC	CT6	Ligamentocyte	Neural
trps1-enriched	970	714	350	275	177	35	240	224	154	2	1	107	100	92	79	1
sox10-enriched	0	0	4	0	15	25	0	0	1	76	75	0	0	1	0	31
