# Supplementary material for: Regeneration of Jaw Joint Cartilage in Adult Zebrafish
Source: Front Cell Dev Biol. 2022 Jan 20;9:777787. doi: 10.3389/fcell.2021.777787 (PMC8811260; doi:10.3389/fcell.2021.777787)
Supplement: Supplementary file 4 [file DataSheet2.xlsx]

## Sheet: Jaw Joint Integrated Allmarkers
	p_val	avg_log2FC	pct.1	pct.2	p_val_adj	cluster	gene
fgfbp2b	7.67179e-291	4.21585	0.885	0.026	1.51779e-286	Chondrocyte 1	fgfbp2b
mia	6.20486e-276	4.90711	0.923	0.034	1.22757e-271	Chondrocyte 1	mia
matn1	4.48215e-263	5.2724	0.846	0.029	8.86748e-259	Chondrocyte 1	matn1
snorc	1.11187e-261	4.72764	0.91	0.035	2.19972e-257	Chondrocyte 1	snorc
col9a2	1.63124e-251	3.24787	0.692	0.018	3.22724e-247	Chondrocyte 1	col9a2
col2a1a	1.26434e-243	4.75537	0.821	0.03	2.50138e-239	Chondrocyte 1	col2a1a
ihha	3.45007e-240	2.47121	0.41	0.003	6.82562e-236	Chondrocyte 1	ihha
LOC103910196	4.82638e-236	3.852	0.692	0.02	9.54851e-232	Chondrocyte 1	LOC103910196
col9a3	1.59212e-215	3.44604	0.679	0.022	3.14984e-211	Chondrocyte 1	col9a3
DsRedExpress	3.34064e-215	3.19397	0.769	0.03	6.60912e-211	Chondrocyte 1	DsRedExpress
cnmd	3.51113e-215	4.29626	0.872	0.042	6.94642e-211	Chondrocyte 1	cnmd
otos	5.38139e-212	2.97507	0.628	0.018	1.06465e-207	Chondrocyte 1	otos
col9a1a	8.39011e-209	3.87371	0.756	0.031	1.6599e-204	Chondrocyte 1	col9a1a
tnxba	1.45843e-198	3.0971	0.705	0.026	2.88535e-194	Chondrocyte 1	tnxba
foxa3	1.26228e-196	2.08622	0.474	0.009	2.4973e-192	Chondrocyte 1	foxa3
cyr61l2	4.25881e-173	2.62325	0.538	0.016	8.42563e-169	Chondrocyte 1	cyr61l2
CLEC3A	1.47875e-162	1.89085	0.346	0.005	2.92557e-158	Chondrocyte 1	CLEC3A
CELA1 (1 of many)	2.54384e-142	1.93983	0.218	0.001	5.03274e-138	Chondrocyte 1	CELA1 (1 of many)
aff3	9.21146e-141	1.34932	0.385	0.009	1.8224e-136	Chondrocyte 1	aff3
shisa2b	3.91801e-137	1.68386	0.359	0.008	7.75139e-133	Chondrocyte 1	shisa2b
meltf	1.52664e-135	1.63542	0.423	0.013	3.02031e-131	Chondrocyte 1	meltf
tgm2l	4.26822e-135	3.08684	0.5	0.02	8.44425e-131	Chondrocyte 1	tgm2l
LOC110438090	7.19087e-132	2.85325	0.41	0.013	1.42264e-127	Chondrocyte 1	LOC110438090
sept8b	2.26267e-126	1.18617	0.282	0.005	4.47647e-122	Chondrocyte 1	sept8b
cthrc1b	3.69525e-125	2.20658	0.59	0.032	7.31068e-121	Chondrocyte 1	cthrc1b
pi15a	3.38427e-123	1.50725	0.282	0.005	6.69544e-119	Chondrocyte 1	pi15a
si:dkey-6n6.1	9.80039e-119	3.97727	0.462	0.02	1.93891e-114	Chondrocyte 1	si:dkey-6n6.1
ihhb	1.41635e-112	1.07173	0.179	0.001	2.80212e-108	Chondrocyte 1	ihhb
ninj2	6.16888e-108	3.00906	0.397	0.016	1.22045e-103	Chondrocyte 1	ninj2
si:dkey-262k9.2	1.08776e-105	1.82349	0.423	0.019	2.15202e-101	Chondrocyte 1	si:dkey-262k9.2
alpi.1	1.80012e-105	1.89289	0.192	0.002	3.56135e-101	Chondrocyte 1	alpi.1
si:ch211-106h11.3	2.75256e-105	1.81821	0.423	0.019	5.44567e-101	Chondrocyte 1	si:ch211-106h11.3
si:ch1073-204b8.1	7.42144e-104	2.79297	0.744	0.074	1.46826e-99	Chondrocyte 1	si:ch1073-204b8.1
steap4	9.77066e-103	4.12053	0.744	0.076	1.93303e-98	Chondrocyte 1	steap4
hif1aa	5.73411e-102	1.45789	0.282	0.007	1.13444e-97	Chondrocyte 1	hif1aa
col11a2	3.79032e-101	3.14413	0.782	0.083	7.49877e-97	Chondrocyte 1	col11a2
sox10	7.4639e-101	1.5768	0.397	0.017	1.47666e-96	Chondrocyte 1	sox10
si:ch211-106n13.3	3.69495e-97	0.893365	0.167	0.001	7.31008e-93	Chondrocyte 1	si:ch211-106n13.3
epyc	1.94889e-96	2.0018	0.449	0.025	3.85568e-92	Chondrocyte 1	epyc
clic5a	3.09953e-93	0.923639	0.154	0.001	6.13211e-89	Chondrocyte 1	clic5a
chad	3.34469e-93	2.72336	0.59	0.049	6.61713e-89	Chondrocyte 1	chad
p3h2	1.07574e-92	1.49963	0.372	0.017	2.12823e-88	Chondrocyte 1	p3h2
si:dkey-32e6.6	3.46246e-91	4.86367	0.59	0.051	6.85013e-87	Chondrocyte 1	si:dkey-32e6.6
LOC110438745	4.32684e-91	1.18117	0.231	0.005	8.56023e-87	Chondrocyte 1	LOC110438745
s1pr3a	5.10984e-84	1.97737	0.41	0.024	1.01093e-79	Chondrocyte 1	s1pr3a
bicdl2	2.94221e-81	1.05585	0.205	0.004	5.82086e-77	Chondrocyte 1	bicdl2
col11a1a	3.15504e-79	3.33774	0.782	0.12	6.24194e-75	Chondrocyte 1	col11a1a
frzb	3.90498e-78	1.82117	0.526	0.045	7.72562e-74	Chondrocyte 1	frzb
zgc:64022	9.99428e-76	1.74021	0.269	0.01	1.97727e-71	Chondrocyte 1	zgc:64022
tnfb	1.27882e-75	2.1175	0.269	0.01	2.53001e-71	Chondrocyte 1	tnfb
has3	3.32626e-75	0.912199	0.167	0.003	6.58067e-71	Chondrocyte 1	has3
gcnt4a	1.28131e-73	1.97259	0.423	0.03	2.53494e-69	Chondrocyte 1	gcnt4a
acana	4.03788e-72	1.02151	0.256	0.01	7.98854e-68	Chondrocyte 1	acana
arhgap4b	2.71332e-70	0.627278	0.115	0.001	5.36803e-66	Chondrocyte 1	arhgap4b
slc20a1a	2.24902e-69	1.77871	0.218	0.007	4.44945e-65	Chondrocyte 1	slc20a1a
tspan2b	3.14715e-69	1.16247	0.282	0.013	6.22633e-65	Chondrocyte 1	tspan2b
col8a1b	9.32958e-67	2.60605	0.577	0.066	1.84576e-62	Chondrocyte 1	col8a1b
si:dkey-225n22.4	1.70903e-66	2.3501	0.179	0.004	3.38115e-62	Chondrocyte 1	si:dkey-225n22.4
irg1l	7.95983e-65	1.98676	0.115	0.001	1.57477e-60	Chondrocyte 1	irg1l
pdgfab	2.20756e-64	2.08291	0.423	0.035	4.36744e-60	Chondrocyte 1	pdgfab
itih1	2.50721e-64	1.72927	0.487	0.046	4.96026e-60	Chondrocyte 1	itih1
zgc:165573	4.7488e-63	2.46643	0.705	0.115	9.39502e-59	Chondrocyte 1	zgc:165573
XLOC-040108	5.45028e-63	1.85219	0.449	0.041	1.07828e-58	Chondrocyte 1	XLOC-040108
cdc42ep3	1.58929e-62	1.58789	0.333	0.022	3.14425e-58	Chondrocyte 1	cdc42ep3
pou3f3b	3.85683e-61	1.04621	0.205	0.007	7.63035e-57	Chondrocyte 1	pou3f3b
si:ch211-247j9.1	1.9603e-59	1.71219	0.269	0.014	3.87825e-55	Chondrocyte 1	si:ch211-247j9.1
dhrs3b	3.50169e-59	1.94596	0.41	0.037	6.92774e-55	Chondrocyte 1	dhrs3b
LOC101885062	4.69546e-59	2.41533	0.628	0.094	9.28949e-55	Chondrocyte 1	LOC101885062
gsdf	2.19583e-57	2.44227	0.744	0.134	4.34423e-53	Chondrocyte 1	gsdf
bmper	6.33185e-57	1.50783	0.359	0.029	1.25269e-52	Chondrocyte 1	bmper
ankrd33ba	2.17558e-56	1.22183	0.256	0.013	4.30417e-52	Chondrocyte 1	ankrd33ba
rprm3	1.39815e-55	0.57207	0.103	0.001	2.76609e-51	Chondrocyte 1	rprm3
chst3a	9.8265e-55	0.980711	0.179	0.006	1.94407e-50	Chondrocyte 1	chst3a
scube1	2.73049e-53	1.31138	0.346	0.028	5.40199e-49	Chondrocyte 1	scube1
il11a	2.94218e-52	1.45235	0.308	0.022	5.82081e-48	Chondrocyte 1	il11a
angptl1b	1.15081e-51	1.28174	0.333	0.027	2.27676e-47	Chondrocyte 1	angptl1b
nog3	1.26212e-51	2.22755	0.449	0.051	2.49699e-47	Chondrocyte 1	nog3
si:ch211-153b23.3	3.07527e-51	0.85378	0.103	0.001	6.08411e-47	Chondrocyte 1	si:ch211-153b23.3
crip2	1.07741e-50	1.94603	0.5	0.065	2.13156e-46	Chondrocyte 1	crip2
tmem26b	1.18503e-50	1.08768	0.192	0.008	2.34447e-46	Chondrocyte 1	tmem26b
plod2	2.70223e-49	1.65276	0.5	0.068	5.34609e-45	Chondrocyte 1	plod2
sqlea	5.16963e-49	1.41734	0.179	0.007	1.02276e-44	Chondrocyte 1	sqlea
CR753876.1	7.79702e-48	1.82459	0.333	0.029	1.54256e-43	Chondrocyte 1	CR753876.1
zgc:92162	3.2461e-47	1.67941	0.308	0.025	6.42209e-43	Chondrocyte 1	zgc:92162
FO834823.1	2.01473e-46	0.610443	0.128	0.003	3.98594e-42	Chondrocyte 1	FO834823.1
ecrg4a	4.08206e-46	3.30151	0.974	0.417	8.07596e-42	Chondrocyte 1	ecrg4a
FP017215.1	4.17747e-46	2.00559	0.462	0.06	8.26471e-42	Chondrocyte 1	FP017215.1
si:busm1-57f23.1	9.4145e-46	3.65941	0.987	0.618	1.86256e-41	Chondrocyte 1	si:busm1-57f23.1
tnfaip8l1	1.61519e-45	0.830959	0.231	0.014	3.1955e-41	Chondrocyte 1	tnfaip8l1
ucmab	4.53355e-45	2.00822	0.269	0.019	8.96917e-41	Chondrocyte 1	ucmab
scin	3.27172e-44	0.760586	0.103	0.002	6.47277e-40	Chondrocyte 1	scin
cntfr	1.1933e-43	2.19531	0.487	0.075	2.36082e-39	Chondrocyte 1	cntfr
epha2a	7.3972e-42	1.26058	0.295	0.026	1.46346e-37	Chondrocyte 1	epha2a
phlda3	2.76244e-41	2.57077	0.756	0.22	5.4652e-37	Chondrocyte 1	phlda3
fn1b	6.33864e-40	2.70277	0.692	0.167	1.25404e-35	Chondrocyte 1	fn1b
bmp2b	1.31372e-39	2.24003	0.385	0.049	2.59906e-35	Chondrocyte 1	bmp2b
fzd9b	5.8073e-39	1.22827	0.346	0.04	1.14892e-34	Chondrocyte 1	fzd9b
si:ch211-120e1.7	1.50498e-37	0.48698	0.115	0.004	2.97746e-33	Chondrocyte 1	si:ch211-120e1.7
fam129ba	2.33046e-37	1.57183	0.385	0.052	4.61058e-33	Chondrocyte 1	fam129ba
hmgcra	5.19857e-37	1.32287	0.218	0.016	1.02849e-32	Chondrocyte 1	hmgcra
mibp2	1.19736e-36	2.72706	0.974	0.889	2.36886e-32	Chondrocyte 1	mibp2
dkk3b	1.69294e-36	1.3039	0.346	0.042	3.34931e-32	Chondrocyte 1	dkk3b
chst11	3.89587e-36	1.96291	0.474	0.083	7.70758e-32	Chondrocyte 1	chst11
ccdc137	1.33589e-34	1.03618	0.244	0.022	2.64293e-30	Chondrocyte 1	ccdc137
pax9	1.08495e-33	1.16904	0.179	0.011	2.14646e-29	Chondrocyte 1	pax9
tgfb1a	1.08959e-33	2.50334	0.718	0.238	2.15565e-29	Chondrocyte 1	tgfb1a
nanos1	3.38213e-33	2.77404	0.705	0.221	6.6912e-29	Chondrocyte 1	nanos1
mmp13b	9.076e-33	2.2852	0.321	0.039	1.7956e-28	Chondrocyte 1	mmp13b
slc37a2	5.73102e-32	1.46175	0.487	0.097	1.13382e-27	Chondrocyte 1	slc37a2
ptn	6.67591e-32	1.48409	0.385	0.06	1.32076e-27	Chondrocyte 1	ptn
irak3	2.79982e-31	1.90454	0.603	0.157	5.53915e-27	Chondrocyte 1	irak3
cav2	4.28566e-31	2.34992	0.603	0.164	8.47876e-27	Chondrocyte 1	cav2
ehd4	7.03007e-31	1.56585	0.372	0.058	1.39083e-26	Chondrocyte 1	ehd4
si:dkey-91m11.5	1.83333e-30	0.604969	0.115	0.005	3.62705e-26	Chondrocyte 1	si:dkey-91m11.5
ptch2	3.24526e-30	0.630213	0.128	0.006	6.42043e-26	Chondrocyte 1	ptch2
ulk1a	2.041e-29	1.48542	0.397	0.068	4.03791e-25	Chondrocyte 1	ulk1a
acanb	3.01749e-29	0.628087	0.128	0.007	5.96981e-25	Chondrocyte 1	acanb
mtss1	7.21123e-29	1.0806	0.269	0.032	1.42667e-24	Chondrocyte 1	mtss1
ackr4b	8.98351e-29	0.861669	0.205	0.019	1.7773e-24	Chondrocyte 1	ackr4b
ctgfa	9.15962e-29	2.25909	0.744	0.261	1.81214e-24	Chondrocyte 1	ctgfa
si:ch211-156j16.1	1.40036e-28	1.49256	0.397	0.067	2.77048e-24	Chondrocyte 1	si:ch211-156j16.1
klhl21	2.38301e-28	0.505638	0.103	0.004	4.71454e-24	Chondrocyte 1	klhl21
erf	2.78706e-28	1.15741	0.321	0.047	5.51392e-24	Chondrocyte 1	erf
nfkbie	2.90774e-28	1.74601	0.551	0.142	5.75267e-24	Chondrocyte 1	nfkbie
sesn2	1.09136e-27	0.896923	0.205	0.019	2.15915e-23	Chondrocyte 1	sesn2
krt18a.1	1.29759e-27	1.89703	0.987	0.854	2.56714e-23	Chondrocyte 1	krt18a.1
si:ch211-222l21.1	1.71028e-27	1.72984	0.949	0.709	3.38361e-23	Chondrocyte 1	si:ch211-222l21.1
tent5ba	2.55039e-27	1.85074	0.423	0.085	5.04569e-23	Chondrocyte 1	tent5ba
hmga2	3.17248e-27	1.03362	0.167	0.013	6.27643e-23	Chondrocyte 1	hmga2
arrdc3a	1.22351e-26	2.03334	0.551	0.151	2.4206e-22	Chondrocyte 1	arrdc3a
sh3kbp1	3.05535e-26	1.33888	0.385	0.073	6.04471e-22	Chondrocyte 1	sh3kbp1
sept5a	6.44329e-26	0.592527	0.167	0.013	1.27474e-21	Chondrocyte 1	sept5a
si:dkey-31f5.8	6.44806e-26	1.15613	0.244	0.029	1.27568e-21	Chondrocyte 1	si:dkey-31f5.8
bmp6	1.05112e-25	0.969458	0.205	0.021	2.07954e-21	Chondrocyte 1	bmp6
chd4b	8.5367e-25	1.26639	0.462	0.106	1.6889e-20	Chondrocyte 1	chd4b
rbm24a	1.02042e-24	1.19976	0.192	0.019	2.01881e-20	Chondrocyte 1	rbm24a
pxylp1	1.04092e-24	1.03681	0.244	0.031	2.05935e-20	Chondrocyte 1	pxylp1
fryb	1.26554e-24	0.654961	0.128	0.008	2.50375e-20	Chondrocyte 1	fryb
foxc1b	1.59392e-24	1.64835	0.41	0.088	3.15342e-20	Chondrocyte 1	foxc1b
MDFI	4.02653e-24	1.64542	0.449	0.107	7.96609e-20	Chondrocyte 1	MDFI
mid1ip1b	1.01432e-23	1.50765	0.385	0.078	2.00674e-19	Chondrocyte 1	mid1ip1b
nfkb2	1.95125e-23	1.28998	0.526	0.144	3.86036e-19	Chondrocyte 1	nfkb2
phospho1	3.53524e-23	1.04105	0.141	0.011	6.99413e-19	Chondrocyte 1	phospho1
hapln1b	4.41785e-23	0.595675	0.167	0.015	8.74028e-19	Chondrocyte 1	hapln1b
si:ch73-344o19.1	4.73028e-23	0.55623	0.103	0.005	9.35839e-19	Chondrocyte 1	si:ch73-344o19.1
XLOC-025423	5.47794e-23	2.52667	0.346	0.066	1.08376e-18	Chondrocyte 1	XLOC-025423
lipg	7.49735e-23	0.681192	0.141	0.011	1.48328e-18	Chondrocyte 1	lipg
tfe3a	7.79488e-23	1.65833	0.423	0.099	1.54214e-18	Chondrocyte 1	tfe3a
slc6a8	7.93266e-23	0.7037	0.192	0.02	1.5694e-18	Chondrocyte 1	slc6a8
wisp3	8.37934e-23	0.404625	0.103	0.005	1.65777e-18	Chondrocyte 1	wisp3
rftn2	1.83001e-22	1.0446	0.231	0.03	3.62049e-18	Chondrocyte 1	rftn2
slc5a3b	5.48462e-22	1.7138	0.603	0.211	1.08508e-17	Chondrocyte 1	slc5a3b
rasal2	5.60948e-22	1.1909	0.218	0.028	1.10978e-17	Chondrocyte 1	rasal2
pde4ba	6.846e-22	1.51592	0.5	0.143	1.35441e-17	Chondrocyte 1	pde4ba
nfkbib	9.44472e-22	1.82935	0.603	0.222	1.86854e-17	Chondrocyte 1	nfkbib
ebp	9.54067e-22	0.684572	0.128	0.01	1.88753e-17	Chondrocyte 1	ebp
pacsin3	1.48771e-21	0.858901	0.244	0.035	2.94328e-17	Chondrocyte 1	pacsin3
wwp2	2.60256e-21	1.35106	0.333	0.065	5.14891e-17	Chondrocyte 1	wwp2
rac2	4.32041e-21	0.676039	0.128	0.01	8.54751e-17	Chondrocyte 1	rac2
slc35e3	7.00442e-21	0.872767	0.167	0.017	1.38575e-16	Chondrocyte 1	slc35e3
si:dkey-204f11.64	8.7759e-21	0.815912	0.167	0.017	1.73622e-16	Chondrocyte 1	si:dkey-204f11.64
pgam1a	1.11551e-20	1.73922	0.679	0.3	2.20693e-16	Chondrocyte 1	pgam1a
pfn2	1.19536e-20	1.51015	0.859	0.575	2.3649e-16	Chondrocyte 1	pfn2
si:dkey-264d12.4	1.71724e-20	1.34123	0.385	0.087	3.3974e-16	Chondrocyte 1	si:dkey-264d12.4
plxnb1a	3.48401e-20	0.536163	0.141	0.013	6.89276e-16	Chondrocyte 1	plxnb1a
ppp1r3ca	4.37731e-20	2.09154	0.603	0.224	8.66006e-16	Chondrocyte 1	ppp1r3ca
abcb10	5.48293e-20	0.417419	0.103	0.007	1.08474e-15	Chondrocyte 1	abcb10
stk10	1.3483e-19	0.657204	0.167	0.018	2.66748e-15	Chondrocyte 1	stk10
casp9	1.65836e-19	1.20886	0.192	0.025	3.2809e-15	Chondrocyte 1	casp9
col2a1b	2.82437e-19	2.00354	0.628	0.273	5.58773e-15	Chondrocyte 1	col2a1b
chac1	3.38453e-19	1.42388	0.897	0.777	6.69596e-15	Chondrocyte 1	chac1
stxbp6	8.58873e-19	1.4439	0.359	0.085	1.69919e-14	Chondrocyte 1	stxbp6
si:ch73-217n20.1	1.09515e-18	1.64575	0.487	0.145	2.16665e-14	Chondrocyte 1	si:ch73-217n20.1
tsc22d1	1.09845e-18	1.78402	0.526	0.188	2.17318e-14	Chondrocyte 1	tsc22d1
fam198b	1.32138e-18	1.36829	0.192	0.026	2.61422e-14	Chondrocyte 1	fam198b
bambia	1.65318e-18	1.71129	0.782	0.476	3.27066e-14	Chondrocyte 1	bambia
pcolceb	1.72576e-18	1.19221	0.526	0.166	3.41424e-14	Chondrocyte 1	pcolceb
rgs12b	2.18641e-18	0.985179	0.218	0.033	4.3256e-14	Chondrocyte 1	rgs12b
si:ch211-153b23.5	2.98961e-18	1.83414	0.128	0.012	5.91465e-14	Chondrocyte 1	si:ch211-153b23.5
zgc:153157	3.96869e-18	0.506423	0.103	0.007	7.85166e-14	Chondrocyte 1	zgc:153157
timp4.3	4.16405e-18	2.04258	0.744	0.471	8.23815e-14	Chondrocyte 1	timp4.3
sox6	5.79103e-18	0.782536	0.167	0.02	1.1457e-13	Chondrocyte 1	sox6
rhbdl2	1.47921e-17	0.513284	0.103	0.008	2.92648e-13	Chondrocyte 1	rhbdl2
rhoab	2.98331e-17	1.39405	0.885	0.684	5.90218e-13	Chondrocyte 1	rhoab
sox4a	5.15765e-17	2.55082	0.59	0.248	1.02039e-12	Chondrocyte 1	sox4a
tgfb2	1.05544e-16	1.24435	0.397	0.111	2.08808e-12	Chondrocyte 1	tgfb2
CR376783.1	2.61036e-16	1.19536	0.308	0.071	5.16433e-12	Chondrocyte 1	CR376783.1
neo1b	2.69441e-16	0.772782	0.167	0.022	5.33061e-12	Chondrocyte 1	neo1b
wscd2	2.9535e-16	0.557003	0.128	0.013	5.8432e-12	Chondrocyte 1	wscd2
BX005183.3	3.36219e-16	1.80734	0.346	0.09	6.65175e-12	Chondrocyte 1	BX005183.3
si:dkey-112a7.4	5.18974e-16	1.73153	0.654	0.367	1.02674e-11	Chondrocyte 1	si:dkey-112a7.4
ppdpfa	1.26564e-15	1.74225	0.295	0.067	2.50394e-11	Chondrocyte 1	ppdpfa
tbrg1	1.54196e-15	0.985511	0.231	0.043	3.05062e-11	Chondrocyte 1	tbrg1
thbs1b	1.91831e-15	1.34991	0.449	0.148	3.79519e-11	Chondrocyte 1	thbs1b
peli1b	2.96091e-15	1.27783	0.487	0.177	5.85787e-11	Chondrocyte 1	peli1b
nck1b	3.59804e-15	1.22971	0.436	0.148	7.11836e-11	Chondrocyte 1	nck1b
cyr61l1	4.96528e-15	1.92102	0.321	0.082	9.82331e-11	Chondrocyte 1	cyr61l1
bet1	5.31682e-15	0.46096	0.141	0.017	1.05188e-10	Chondrocyte 1	bet1
csdc2a	6.64262e-15	0.573159	0.103	0.009	1.31418e-10	Chondrocyte 1	csdc2a
wee1	6.77857e-15	1.09713	0.372	0.107	1.34107e-10	Chondrocyte 1	wee1
csgalnact1a	7.82893e-15	0.589706	0.141	0.017	1.54887e-10	Chondrocyte 1	csgalnact1a
slc38a2	8.38828e-15	1.26377	0.397	0.122	1.65954e-10	Chondrocyte 1	slc38a2
dlx6a	1.45256e-14	0.811443	0.192	0.032	2.87374e-10	Chondrocyte 1	dlx6a
col15a1b	1.72505e-14	0.408064	0.115	0.012	3.41285e-10	Chondrocyte 1	col15a1b
elovl1b	2.17165e-14	1.1539	0.808	0.571	4.29639e-10	Chondrocyte 1	elovl1b
f11r.1	2.46353e-14	0.922094	0.282	0.067	4.87385e-10	Chondrocyte 1	f11r.1
comtb	5.37286e-14	0.560009	0.115	0.013	1.06297e-09	Chondrocyte 1	comtb
cers2a	6.19314e-14	1.279	0.577	0.259	1.22525e-09	Chondrocyte 1	cers2a
tgfbi	6.98681e-14	1.40983	0.41	0.138	1.38227e-09	Chondrocyte 1	tgfbi
LOC108190726	7.48976e-14	0.769513	0.192	0.034	1.48177e-09	Chondrocyte 1	LOC108190726
impdh1b	7.51694e-14	0.862541	0.231	0.048	1.48715e-09	Chondrocyte 1	impdh1b
zgc:112332	8.84565e-14	0.57662	0.103	0.01	1.75002e-09	Chondrocyte 1	zgc:112332
klf2b	9.5028e-14	1.4413	0.308	0.08	1.88003e-09	Chondrocyte 1	klf2b
entpd5a	1.00441e-13	1.8698	0.192	0.034	1.98713e-09	Chondrocyte 1	entpd5a
rock2b	1.03803e-13	0.767522	0.218	0.042	2.05363e-09	Chondrocyte 1	rock2b
si:ch211-195m9.3	1.27247e-13	1.87745	0.205	0.039	2.51746e-09	Chondrocyte 1	si:ch211-195m9.3
malt1	1.71571e-13	0.436203	0.141	0.019	3.39437e-09	Chondrocyte 1	malt1
c1qtnf12	1.90062e-13	0.556896	0.128	0.016	3.76019e-09	Chondrocyte 1	c1qtnf12
eno1a	2.59875e-13	1.64249	0.551	0.26	5.14137e-09	Chondrocyte 1	eno1a
relb	2.8315e-13	1.09441	0.41	0.138	5.60184e-09	Chondrocyte 1	relb
lim2.2	3.07368e-13	0.39803	0.128	0.016	6.08096e-09	Chondrocyte 1	lim2.2
gale	3.33812e-13	0.993011	0.192	0.036	6.60414e-09	Chondrocyte 1	gale
cdkn1bb	4.26329e-13	1.64833	0.718	0.452	8.43448e-09	Chondrocyte 1	cdkn1bb
tmem115	4.50943e-13	1.10229	0.385	0.126	8.92145e-09	Chondrocyte 1	tmem115
sgms1	4.80072e-13	0.909351	0.282	0.072	9.49774e-09	Chondrocyte 1	sgms1
si:ch1073-429i10.3.1	4.80738e-13	1.36085	0.513	0.222	9.51092e-09	Chondrocyte 1	si:ch1073-429i10.3.1
tnip1	4.82423e-13	1.0685	0.256	0.06	9.54425e-09	Chondrocyte 1	tnip1
tnfrsf11a	5.21657e-13	1.23251	0.423	0.156	1.03205e-08	Chondrocyte 1	tnfrsf11a
ptmab	6.01373e-13	1.19421	0.974	0.935	1.18976e-08	Chondrocyte 1	ptmab
sdcbp2	7.04671e-13	0.888479	0.923	0.856	1.39412e-08	Chondrocyte 1	sdcbp2
si:ch211-1a19.3	7.09474e-13	1.02741	0.897	0.749	1.40362e-08	Chondrocyte 1	si:ch211-1a19.3
optn	7.52452e-13	1.21306	0.449	0.169	1.48865e-08	Chondrocyte 1	optn
ace	8.98177e-13	0.843472	0.154	0.024	1.77695e-08	Chondrocyte 1	ace
serpine1	1.119e-12	1.59016	0.987	0.953	2.21383e-08	Chondrocyte 1	serpine1
bcor	1.26932e-12	0.546515	0.167	0.028	2.51123e-08	Chondrocyte 1	bcor
nupr1b	1.42888e-12	1.5631	0.59	0.286	2.82689e-08	Chondrocyte 1	nupr1b
usp6nl	1.79117e-12	0.406116	0.103	0.011	3.54364e-08	Chondrocyte 1	usp6nl
si:ch211-161c3.6	3.36501e-12	0.384743	0.103	0.011	6.65733e-08	Chondrocyte 1	si:ch211-161c3.6
mfge8b	3.55571e-12	0.731436	0.192	0.037	7.03461e-08	Chondrocyte 1	mfge8b
dlc1	4.44874e-12	0.952644	0.231	0.053	8.80138e-08	Chondrocyte 1	dlc1
adm2a	5.34824e-12	0.576513	0.103	0.012	1.0581e-07	Chondrocyte 1	adm2a
stard8	5.7331e-12	0.699726	0.141	0.022	1.13424e-07	Chondrocyte 1	stard8
rab13	7.78167e-12	1.14473	0.397	0.149	1.53952e-07	Chondrocyte 1	rab13
eva1bb	9.17889e-12	0.926082	0.205	0.044	1.81595e-07	Chondrocyte 1	eva1bb
gabarapb	2.08799e-11	1.23012	0.744	0.564	4.13089e-07	Chondrocyte 1	gabarapb
nup107	2.43481e-11	0.487832	0.128	0.019	4.81702e-07	Chondrocyte 1	nup107
rpl22l1	2.58794e-11	1.11816	0.795	0.681	5.11998e-07	Chondrocyte 1	rpl22l1
lonp2	3.12027e-11	0.744309	0.141	0.023	6.17313e-07	Chondrocyte 1	lonp2
slc38a5a	3.95132e-11	0.844922	0.282	0.081	7.81728e-07	Chondrocyte 1	slc38a5a
enpp1	5.00032e-11	1.10638	0.295	0.091	9.89263e-07	Chondrocyte 1	enpp1
VIT	5.34974e-11	1.35398	0.359	0.125	1.05839e-06	Chondrocyte 1	VIT
slc44a5b	6.87509e-11	0.53954	0.141	0.023	1.36017e-06	Chondrocyte 1	slc44a5b
hspg2	7.11821e-11	0.962668	0.295	0.09	1.40827e-06	Chondrocyte 1	hspg2
btbd6a	7.56345e-11	1.44212	0.449	0.193	1.49635e-06	Chondrocyte 1	btbd6a
hmx4	7.85005e-11	0.475218	0.115	0.016	1.55305e-06	Chondrocyte 1	hmx4
rgcc	7.90132e-11	2.17448	0.641	0.356	1.5632e-06	Chondrocyte 1	rgcc
BX511021.2	8.72079e-11	0.805862	0.141	0.024	1.72532e-06	Chondrocyte 1	BX511021.2
fadd	8.93305e-11	0.45456	0.103	0.013	1.76732e-06	Chondrocyte 1	fadd
cebpg	9.63727e-11	1.01739	0.474	0.212	1.90664e-06	Chondrocyte 1	cebpg
cthrc1a	1.29167e-10	1.1108	0.308	0.096	2.55544e-06	Chondrocyte 1	cthrc1a
ptp4a1	1.37118e-10	1.12284	0.59	0.315	2.71274e-06	Chondrocyte 1	ptp4a1
egr3	1.73079e-10	0.66212	0.167	0.033	3.4242e-06	Chondrocyte 1	egr3
adgrg1	1.76213e-10	0.549238	0.128	0.02	3.4862e-06	Chondrocyte 1	adgrg1
fam20cb	2.37832e-10	0.755732	0.167	0.034	4.70528e-06	Chondrocyte 1	fam20cb
hmgcs1	2.50427e-10	0.69998	0.115	0.017	4.95445e-06	Chondrocyte 1	hmgcs1
marveld1	3.31861e-10	0.873406	0.346	0.12	6.56553e-06	Chondrocyte 1	marveld1
cetn4	3.62444e-10	0.710629	0.231	0.061	7.1706e-06	Chondrocyte 1	cetn4
bcl6aa	3.72639e-10	1.00478	0.333	0.117	7.37229e-06	Chondrocyte 1	bcl6aa
ccdc80	6.27071e-10	1.21629	0.513	0.249	1.2406e-05	Chondrocyte 1	ccdc80
egr2a	7.15824e-10	1.38467	0.269	0.083	1.41619e-05	Chondrocyte 1	egr2a
copz2	7.58505e-10	0.810149	0.346	0.123	1.50063e-05	Chondrocyte 1	copz2
ptmaa	8.10331e-10	0.820119	0.949	0.944	1.60316e-05	Chondrocyte 1	ptmaa
mpped2	1.29209e-09	0.485762	0.128	0.022	2.55626e-05	Chondrocyte 1	mpped2
tbc1d20	1.55869e-09	0.692809	0.154	0.031	3.08371e-05	Chondrocyte 1	tbc1d20
nub1	1.56551e-09	0.652266	0.167	0.036	3.0972e-05	Chondrocyte 1	nub1
irf2bp2b	1.80721e-09	1.19633	0.5	0.253	3.57539e-05	Chondrocyte 1	irf2bp2b
prrg1	1.93975e-09	0.973472	0.321	0.114	3.8376e-05	Chondrocyte 1	prrg1
slc6a6b	2.17987e-09	1.02186	0.397	0.164	4.31265e-05	Chondrocyte 1	slc6a6b
nxnl2	2.19281e-09	0.567815	0.128	0.023	4.33826e-05	Chondrocyte 1	nxnl2
si:dkey-19b23.8	2.32836e-09	1.39982	0.333	0.127	4.60643e-05	Chondrocyte 1	si:dkey-19b23.8
sobpa	2.39749e-09	0.583872	0.179	0.041	4.74319e-05	Chondrocyte 1	sobpa
chmp1b	2.78747e-09	1.03265	0.346	0.133	5.51474e-05	Chondrocyte 1	chmp1b
csnk1a1	2.95147e-09	0.992794	0.654	0.458	5.83919e-05	Chondrocyte 1	csnk1a1
nufip2	3.06182e-09	1.00561	0.397	0.165	6.05751e-05	Chondrocyte 1	nufip2
bgnb	3.32525e-09	1.71806	0.372	0.16	6.57867e-05	Chondrocyte 1	bgnb
map3k14a	4.30869e-09	0.786207	0.231	0.066	8.52432e-05	Chondrocyte 1	map3k14a
ezrb	4.36616e-09	0.849995	0.321	0.114	8.638e-05	Chondrocyte 1	ezrb
cavin1b	4.79314e-09	0.899722	0.833	0.667	9.48274e-05	Chondrocyte 1	cavin1b
rbbp6	5.07268e-09	1.16301	0.654	0.443	0.000100358	Chondrocyte 1	rbbp6
ehd2b	5.51503e-09	1.01999	0.769	0.588	0.000109109	Chondrocyte 1	ehd2b
wnt11r	6.24928e-09	1.55551	0.526	0.286	0.000123636	Chondrocyte 1	wnt11r
lpin2	9.76988e-09	0.538429	0.103	0.016	0.000193287	Chondrocyte 1	lpin2
cdk9	1.13895e-08	0.730788	0.231	0.069	0.000225331	Chondrocyte 1	cdk9
srebf2	1.15358e-08	0.772847	0.205	0.057	0.000228224	Chondrocyte 1	srebf2
irf2bp2a	1.38401e-08	1.19013	0.603	0.377	0.000273812	Chondrocyte 1	irf2bp2a
cux1a	1.67231e-08	0.498583	0.103	0.017	0.00033085	Chondrocyte 1	cux1a
glod5	1.79675e-08	0.515157	0.128	0.025	0.000355468	Chondrocyte 1	glod5
rrs1	2.13244e-08	1.14218	0.397	0.185	0.000421882	Chondrocyte 1	rrs1
atp10a	2.20936e-08	0.798373	0.282	0.101	0.000437099	Chondrocyte 1	atp10a
zgc:92818	2.59298e-08	0.942956	0.179	0.047	0.000512995	Chondrocyte 1	zgc:92818
tars	3.0483e-08	0.779106	0.231	0.072	0.000603075	Chondrocyte 1	tars
fzd7a	3.56661e-08	1.30708	0.321	0.129	0.000705618	Chondrocyte 1	fzd7a
efna5a	3.77594e-08	0.542996	0.115	0.021	0.000747032	Chondrocyte 1	efna5a
six1a	3.80464e-08	0.733362	0.244	0.077	0.000752711	Chondrocyte 1	six1a
cuedc1b	3.89e-08	0.47915	0.141	0.031	0.000769597	Chondrocyte 1	cuedc1b
trabd	4.11543e-08	0.448597	0.103	0.017	0.000814197	Chondrocyte 1	trabd
arpc1b	4.60452e-08	1.23607	0.41	0.2	0.000910958	Chondrocyte 1	arpc1b
dcun1d2b	4.76664e-08	0.671956	0.192	0.053	0.000943033	Chondrocyte 1	dcun1d2b
bglapl	4.82336e-08	1.56316	0.487	0.263	0.000954253	Chondrocyte 1	bglapl
nlrc3l	5.13017e-08	0.580549	0.115	0.022	0.00101495	Chondrocyte 1	nlrc3l
hnrnpa0b	5.40472e-08	1.06941	0.795	0.651	0.00106927	Chondrocyte 1	hnrnpa0b
spns2	6.55408e-08	0.693523	0.103	0.018	0.00129666	Chondrocyte 1	spns2
ctnnb2	7.10387e-08	1.07575	0.474	0.268	0.00140543	Chondrocyte 1	ctnnb2
hax1	7.1522e-08	0.73064	0.244	0.08	0.00141499	Chondrocyte 1	hax1
prxl2b	8.68387e-08	0.567051	0.103	0.018	0.00171802	Chondrocyte 1	prxl2b
f13a1b	9.2063e-08	1.57701	0.321	0.139	0.00182137	Chondrocyte 1	f13a1b
slc25a5	1.07141e-07	0.448977	0.987	0.99	0.00211967	Chondrocyte 1	slc25a5
mob3a	1.13954e-07	0.703633	0.269	0.098	0.00225447	Chondrocyte 1	mob3a
cspg5a	1.14689e-07	1.25657	0.205	0.064	0.00226901	Chondrocyte 1	cspg5a
nkx3.2	1.2002e-07	1.13523	0.641	0.435	0.00237447	Chondrocyte 1	nkx3.2
sat1b	1.20818e-07	0.864441	0.321	0.129	0.00239026	Chondrocyte 1	sat1b
sox9a	1.26981e-07	1.25206	0.256	0.09	0.00251219	Chondrocyte 1	sox9a
hdac4	1.28997e-07	0.669388	0.269	0.096	0.00255207	Chondrocyte 1	hdac4
rnf144ab	1.2963e-07	0.539174	0.103	0.019	0.00256459	Chondrocyte 1	rnf144ab
smox	1.457e-07	0.991186	0.397	0.191	0.00288253	Chondrocyte 1	smox
alcama	1.5797e-07	0.666248	0.154	0.038	0.00312529	Chondrocyte 1	alcama
bet1l	1.65362e-07	0.409278	0.141	0.032	0.00327153	Chondrocyte 1	bet1l
ccdc28a	1.70491e-07	0.756369	0.295	0.115	0.003373	Chondrocyte 1	ccdc28a
si:ch211-74m13.3	1.75723e-07	1.20509	0.526	0.31	0.0034765	Chondrocyte 1	si:ch211-74m13.3
pdia6	1.83793e-07	0.67911	0.282	0.106	0.00363617	Chondrocyte 1	pdia6
xylt1	1.92479e-07	0.611017	0.141	0.033	0.00380801	Chondrocyte 1	xylt1
si:ch211-147a11.3	1.94004e-07	1.1162	0.244	0.084	0.00383817	Chondrocyte 1	si:ch211-147a11.3
loxl3b	2.06497e-07	0.601443	0.192	0.056	0.00408534	Chondrocyte 1	loxl3b
gapdhs	2.18426e-07	0.879797	0.846	0.812	0.00432134	Chondrocyte 1	gapdhs
tagapa	2.34427e-07	1.29848	0.423	0.22	0.00463791	Chondrocyte 1	tagapa
cdc42se1	2.71816e-07	0.983963	0.282	0.111	0.00537761	Chondrocyte 1	cdc42se1
tiam2a	2.82086e-07	0.353243	0.103	0.019	0.00558078	Chondrocyte 1	tiam2a
arhgap23a	3.44766e-07	0.383495	0.103	0.019	0.00682085	Chondrocyte 1	arhgap23a
yap1	4.43625e-07	0.922385	0.474	0.275	0.00877668	Chondrocyte 1	yap1
traf3	4.78374e-07	1.12729	0.295	0.123	0.00946414	Chondrocyte 1	traf3
spon2b	6.29531e-07	1.27086	0.295	0.12	0.0124546	Chondrocyte 1	spon2b
cbfb	6.29933e-07	0.687126	0.231	0.082	0.0124626	Chondrocyte 1	cbfb
si:dkey-229b18.3	6.34331e-07	0.533508	0.103	0.02	0.0125496	Chondrocyte 1	si:dkey-229b18.3
zdhhc18a	7.0537e-07	0.525146	0.115	0.025	0.013955	Chondrocyte 1	zdhhc18a
atoh8	7.2143e-07	0.681673	0.154	0.041	0.0142728	Chondrocyte 1	atoh8
tmbim1a	7.38837e-07	0.725037	0.321	0.139	0.0146172	Chondrocyte 1	tmbim1a
CR381618.1	7.79056e-07	0.592288	0.141	0.035	0.0154128	Chondrocyte 1	CR381618.1
tomm20b	8.077e-07	0.837748	0.538	0.362	0.0159795	Chondrocyte 1	tomm20b
fam83d	8.43865e-07	0.742428	0.218	0.073	0.016695	Chondrocyte 1	fam83d
fzd8a	8.50458e-07	0.69476	0.179	0.054	0.0168255	Chondrocyte 1	fzd8a
arcn1a	8.85447e-07	0.409909	0.141	0.035	0.0175177	Chondrocyte 1	arcn1a
grpel2	8.98411e-07	1.04807	0.462	0.269	0.0177742	Chondrocyte 1	grpel2
dap	9.3069e-07	0.931601	0.295	0.129	0.0184128	Chondrocyte 1	dap
il4r.1	1.12917e-06	0.868404	0.513	0.317	0.0223395	Chondrocyte 1	il4r.1
tnip2	1.14434e-06	0.789355	0.231	0.082	0.0226397	Chondrocyte 1	tnip2
histh1l	1.35016e-06	1.81744	0.256	0.104	0.0267116	Chondrocyte 1	histh1l
rbm4.3	1.42188e-06	0.901806	0.628	0.437	0.0281305	Chondrocyte 1	rbm4.3
baxa	1.46912e-06	0.763684	0.359	0.171	0.029065	Chondrocyte 1	baxa
pcbp2	1.48738e-06	0.908261	0.551	0.389	0.0294264	Chondrocyte 1	pcbp2
tap1	1.68614e-06	0.595425	0.103	0.022	0.0333585	Chondrocyte 1	tap1
LOC101886030	1.79309e-06	0.763835	0.333	0.151	0.0354746	Chondrocyte 1	LOC101886030
git1	1.88384e-06	0.596684	0.154	0.043	0.0372698	Chondrocyte 1	git1
sparc	1.95637e-06	0.542523	0.962	0.957	0.0387048	Chondrocyte 1	sparc
ubl3a	1.98598e-06	0.992879	0.372	0.197	0.0392905	Chondrocyte 1	ubl3a
selenot2	1.99268e-06	0.705751	0.244	0.094	0.0394233	Chondrocyte 1	selenot2
insig1	2.09899e-06	1.10738	0.321	0.148	0.0415264	Chondrocyte 1	insig1
ivns1abpa	2.12716e-06	0.817927	0.244	0.092	0.0420837	Chondrocyte 1	ivns1abpa
tmem30aa	2.20343e-06	0.459865	0.179	0.055	0.0435926	Chondrocyte 1	tmem30aa
ccser2a	2.23328e-06	0.461496	0.115	0.027	0.0441832	Chondrocyte 1	ccser2a
fgfbp2b1	0	5.89457	0.987	0.025	0	Chondrocyte 2	fgfbp2b
tnxba1	0	4.77285	0.921	0.022	0	Chondrocyte 2	tnxba
snorc1	0	4.4315	1	0.034	0	Chondrocyte 2	snorc
ucmab1	0	3.81	0.803	0.008	0	Chondrocyte 2	ucmab
cyr61l21	0	3.11411	0.763	0.012	0	Chondrocyte 2	cyr61l2
col2a1a1	1.94354e-300	4.36888	0.921	0.028	3.84509e-296	Chondrocyte 2	col2a1a
otos1	6.14724e-300	3.56892	0.75	0.016	1.21617e-295	Chondrocyte 2	otos
matn11	3.19403e-299	4.12532	0.921	0.028	6.31907e-295	Chondrocyte 2	matn1
si:dkey-193b15.8	4.1356e-286	2.20454	0.474	0.003	8.18188e-282	Chondrocyte 2	si:dkey-193b15.8
mia1	2.23963e-277	4.08721	0.947	0.034	4.43088e-273	Chondrocyte 2	mia
LOC1039101961	8.44221e-269	3.55123	0.75	0.019	1.67021e-264	Chondrocyte 2	LOC103910196
cnmd1	1.36709e-267	4.89036	0.974	0.04	2.70465e-263	Chondrocyte 2	cnmd
meltf1	9.30898e-266	2.19075	0.592	0.01	1.84169e-261	Chondrocyte 2	meltf
pax91	3.43675e-258	2.26668	0.487	0.005	6.79927e-254	Chondrocyte 2	pax9
col9a31	1.38871e-245	3.17703	0.737	0.021	2.74743e-241	Chondrocyte 2	col9a3
cthrc1b1	3.72485e-245	2.85075	0.816	0.028	7.36925e-241	Chondrocyte 2	cthrc1b
tgm2l1	1.13376e-233	3.61104	0.658	0.017	2.24304e-229	Chondrocyte 2	tgm2l
DsRedExpress1	1.43694e-227	3.12982	0.803	0.03	2.84283e-223	Chondrocyte 2	DsRedExpress
col9a1a1	3.77172e-226	3.36399	0.803	0.03	7.46196e-222	Chondrocyte 2	col9a1a
col9a21	3.66166e-225	2.626	0.671	0.019	7.24424e-221	Chondrocyte 2	col9a2
si:dkey-6n6.11	6.36017e-223	2.40202	0.632	0.016	1.2583e-218	Chondrocyte 2	si:dkey-6n6.1
FP017215.11	2.40072e-213	3.51979	0.934	0.051	4.74959e-209	Chondrocyte 2	FP017215.1
epyc1	5.56097e-209	2.36492	0.658	0.02	1.10018e-204	Chondrocyte 2	epyc
LOC1104380901	8.37162e-192	2.34047	0.5	0.011	1.65624e-187	Chondrocyte 2	LOC110438090
lad1	1.32661e-176	1.57126	0.289	0.002	2.62456e-172	Chondrocyte 2	lad1
XLOC-0401081	1.60584e-152	2.57406	0.684	0.036	3.17699e-148	Chondrocyte 2	XLOC-040108
steap41	1.52835e-148	4.05149	0.895	0.074	3.02369e-144	Chondrocyte 2	steap4
acana1	1.54507e-148	1.43061	0.368	0.007	3.05677e-144	Chondrocyte 2	acana
ankrd33ba1	1.14125e-144	1.65038	0.408	0.01	2.25785e-140	Chondrocyte 2	ankrd33ba
chst3a1	1.60904e-140	1.08108	0.289	0.004	3.18332e-136	Chondrocyte 2	chst3a
wisp31	4.30282e-136	1.07903	0.25	0.002	8.51269e-132	Chondrocyte 2	wisp3
si:ch211-106h11.31	3.95792e-129	1.7194	0.474	0.018	7.83036e-125	Chondrocyte 2	si:ch211-106h11.3
ptgdsa	2.77846e-127	1.24959	0.224	0.002	5.4969e-123	Chondrocyte 2	ptgdsa
slc6a81	2.19524e-125	1.69008	0.434	0.016	4.34306e-121	Chondrocyte 2	slc6a8
acanb1	4.32515e-123	1.01134	0.263	0.004	8.55688e-119	Chondrocyte 2	acanb
spon1a	2.35199e-122	2.7949	0.447	0.017	4.65318e-118	Chondrocyte 2	spon1a
si:ch1073-204b8.11	1.54087e-119	2.83237	0.803	0.073	3.04846e-115	Chondrocyte 2	si:ch1073-204b8.1
col11a21	2.45674e-119	3.03118	0.855	0.082	4.86041e-115	Chondrocyte 2	col11a2
si:dkey-87k14.1	1.45685e-111	1.02233	0.25	0.004	2.88223e-107	Chondrocyte 2	si:dkey-87k14.1
s1pr3a1	5.44745e-111	1.77957	0.474	0.023	1.07772e-106	Chondrocyte 2	s1pr3a
tmem26b1	3.68638e-104	1.50081	0.276	0.006	7.29314e-100	Chondrocyte 2	tmem26b
zgc:1655731	3.43089e-95	2.47922	0.855	0.112	6.78768e-91	Chondrocyte 2	zgc:165573
col11a1a1	9.37865e-95	2.96176	0.868	0.118	1.85547e-90	Chondrocyte 2	col11a1a
tnfb1	9.82052e-94	2.29996	0.303	0.01	1.94289e-89	Chondrocyte 2	tnfb
LOC1104387451	1.5168e-93	1.20685	0.237	0.005	3.00083e-89	Chondrocyte 2	LOC110438745
VIT1	1.49052e-92	3.22822	0.842	0.115	2.94885e-88	Chondrocyte 2	VIT
aff31	1.98641e-92	1.63516	0.316	0.011	3.92991e-88	Chondrocyte 2	aff3
si:dkey-262k9.21	2.13988e-88	1.39463	0.395	0.02	4.23353e-84	Chondrocyte 2	si:dkey-262k9.2
chst111	1.55813e-84	2.52592	0.697	0.079	3.0826e-80	Chondrocyte 2	chst11
pdgfab1	2.33194e-80	2.02624	0.474	0.034	4.6135e-76	Chondrocyte 2	pdgfab
sox101	1.51845e-77	1.3698	0.355	0.018	3.0041e-73	Chondrocyte 2	sox10
hif1aa1	6.49997e-77	0.951847	0.25	0.008	1.28595e-72	Chondrocyte 2	hif1aa
LOC100330861	1.80878e-75	0.695507	0.197	0.004	3.57848e-71	Chondrocyte 2	LOC100330861
foxa31	4.64766e-75	1.23064	0.303	0.013	9.19493e-71	Chondrocyte 2	foxa3
si:dkey-264d12.41	5.13422e-75	1.95538	0.671	0.081	1.01575e-70	Chondrocyte 2	si:dkey-264d12.4
pou3f3a	3.8077e-71	0.746782	0.145	0.002	7.53315e-67	Chondrocyte 2	pou3f3a
si:ch211-156j16.11	9.16149e-70	2.00282	0.592	0.063	1.81251e-65	Chondrocyte 2	si:ch211-156j16.1
mtss11	1.10603e-69	1.53644	0.408	0.029	2.18817e-65	Chondrocyte 2	mtss1
sytl5	1.04941e-68	0.556894	0.105	0.001	2.07615e-64	Chondrocyte 2	sytl5
hsc70	2.0502e-66	0.85783	0.132	0.002	4.05611e-62	Chondrocyte 2	hsc70
angptl1b1	4.53115e-62	1.2308	0.368	0.026	8.96442e-58	Chondrocyte 2	angptl1b
phlda31	1.66766e-61	2.96644	0.882	0.218	3.2993e-57	Chondrocyte 2	phlda3
tgfb1a1	5.31503e-61	2.81606	0.908	0.234	1.05153e-56	Chondrocyte 2	tgfb1a
si:dkey-194e6.1	1.37504e-58	0.725781	0.132	0.002	2.72037e-54	Chondrocyte 2	si:dkey-194e6.1
si:ch211-120e1.71	1.06843e-57	0.64999	0.145	0.003	2.11378e-53	Chondrocyte 2	si:ch211-120e1.7
wscd21	1.34671e-56	1.07534	0.237	0.011	2.66432e-52	Chondrocyte 2	wscd2
fn1b1	2.41275e-56	2.92566	0.803	0.165	4.77339e-52	Chondrocyte 2	fn1b
ptn1	9.0597e-56	1.79462	0.5	0.058	1.79237e-51	Chondrocyte 2	ptn
gsdf1	1.44848e-55	1.82665	0.763	0.134	2.86567e-51	Chondrocyte 2	gsdf
itih11	8.27873e-54	1.11747	0.461	0.047	1.63786e-49	Chondrocyte 2	itih1
plod21	8.73385e-54	1.61246	0.526	0.067	1.7279e-49	Chondrocyte 2	plod2
ninj21	1.37281e-52	0.880912	0.289	0.019	2.71597e-48	Chondrocyte 2	ninj2
gcnt4a1	2.73853e-52	1.39349	0.368	0.032	5.4179e-48	Chondrocyte 2	gcnt4a
col8a1b1	1.82469e-50	2.37802	0.513	0.068	3.60997e-46	Chondrocyte 2	col8a1b
znf385c	2.66615e-50	0.474329	0.118	0.002	5.27471e-46	Chondrocyte 2	znf385c
si:busm1-57f23.11	3.45988e-50	3.67621	1	0.618	6.84503e-46	Chondrocyte 2	si:busm1-57f23.1
bmp2b1	5.45583e-50	2.20656	0.434	0.048	1.07938e-45	Chondrocyte 2	bmp2b
CLEC3A1	4.61062e-49	0.624399	0.197	0.008	9.12165e-45	Chondrocyte 2	CLEC3A
zgc:921621	2.02133e-48	1.35811	0.316	0.025	3.99899e-44	Chondrocyte 2	zgc:92162
sh3gl2a	3.33022e-48	0.71181	0.158	0.005	6.5885e-44	Chondrocyte 2	sh3gl2a
prrg11	4.29761e-47	1.72331	0.618	0.108	8.5024e-43	Chondrocyte 2	prrg1
tspan2b1	1.54068e-46	0.771502	0.237	0.014	3.04807e-42	Chondrocyte 2	tspan2b
xylt11	1.9186e-46	1.20399	0.329	0.029	3.79576e-42	Chondrocyte 2	xylt1
ecrg4a1	8.72986e-46	2.89913	0.974	0.417	1.72712e-41	Chondrocyte 2	ecrg4a
si:dkeyp-28d2.4	1.88704e-45	0.608744	0.132	0.004	3.73333e-41	Chondrocyte 2	si:dkeyp-28d2.4
cdc42ep31	1.31309e-44	1.24657	0.289	0.023	2.59781e-40	Chondrocyte 2	cdc42ep3
mibp21	4.79612e-44	2.46366	1	0.889	9.48865e-40	Chondrocyte 2	mibp2
LOC1018850621	4.90096e-44	1.96974	0.566	0.095	9.69605e-40	Chondrocyte 2	LOC101885062
rcc1	1.92372e-43	1.24041	0.171	0.007	3.80588e-39	Chondrocyte 2	rcc1
tfe3a1	1.06016e-41	1.84378	0.553	0.097	2.09741e-37	Chondrocyte 2	tfe3a
hapln1b1	1.36177e-41	0.78976	0.224	0.014	2.69413e-37	Chondrocyte 2	hapln1b
lepr	8.19699e-41	0.879211	0.25	0.019	1.62169e-36	Chondrocyte 2	lepr
cdc42se11	6.59067e-40	1.73001	0.566	0.106	1.3039e-35	Chondrocyte 2	cdc42se1
scd	8.27736e-40	0.822277	0.184	0.01	1.63759e-35	Chondrocyte 2	scd
rftn21	4.69268e-39	1.06107	0.303	0.029	9.28401e-35	Chondrocyte 2	rftn2
bicdl21	7.16639e-39	0.694826	0.145	0.006	1.4178e-34	Chondrocyte 2	bicdl2
nfkbib1	1.74471e-38	1.97073	0.776	0.219	3.45174e-34	Chondrocyte 2	nfkbib
shisa2b1	2.26629e-38	0.761601	0.197	0.012	4.48363e-34	Chondrocyte 2	shisa2b
cthrc1a1	3.32228e-38	1.94549	0.526	0.092	6.5728e-34	Chondrocyte 2	cthrc1a
hmgcra1	5.91735e-38	1.08493	0.224	0.016	1.17069e-33	Chondrocyte 2	hmgcra
csgalnact1a1	8.43265e-38	0.793579	0.224	0.016	1.66832e-33	Chondrocyte 2	csgalnact1a
hmga21	2.08478e-37	0.967973	0.197	0.012	4.12452e-33	Chondrocyte 2	hmga2
adgrg11	3.74548e-37	0.915664	0.237	0.018	7.41005e-33	Chondrocyte 2	adgrg1
ptger1b	1.08114e-36	0.436437	0.118	0.004	2.13892e-32	Chondrocyte 2	ptger1b
ccdc1371	8.3153e-36	1.14974	0.25	0.022	1.6451e-31	Chondrocyte 2	ccdc137
krt18a.11	1.26902e-35	2.23378	1	0.854	2.51062e-31	Chondrocyte 2	krt18a.1
irak31	1.87952e-35	2.09054	0.632	0.157	3.71845e-31	Chondrocyte 2	irak3
sox5	1.90604e-35	0.671516	0.145	0.007	3.77091e-31	Chondrocyte 2	sox5
optn1	3.95235e-35	1.96989	0.658	0.165	7.81933e-31	Chondrocyte 2	optn
CR376783.11	1.53e-34	1.46202	0.434	0.069	3.02695e-30	Chondrocyte 2	CR376783.1
slc37a21	9.82923e-34	1.53101	0.5	0.097	1.94462e-29	Chondrocyte 2	slc37a2
slc22a16	1.09391e-33	0.553985	0.105	0.003	2.1642e-29	Chondrocyte 2	slc22a16
nfkb21	1.17095e-33	1.60237	0.605	0.143	2.31662e-29	Chondrocyte 2	nfkb2
mmp13b1	2.60883e-33	1.91155	0.329	0.039	5.16131e-29	Chondrocyte 2	mmp13b
lipg1	4.68682e-33	0.692955	0.171	0.01	9.27241e-29	Chondrocyte 2	lipg
wwp21	1.51269e-32	1.32679	0.408	0.064	2.99271e-28	Chondrocyte 2	wwp2
foxc1b1	1.74444e-32	1.62161	0.474	0.087	3.45121e-28	Chondrocyte 2	foxc1b
sept8b1	1.84235e-31	0.703091	0.145	0.008	3.6449e-27	Chondrocyte 2	sept8b
pgam1a1	4.89828e-31	2.03547	0.776	0.298	9.69075e-27	Chondrocyte 2	pgam1a
zgc:928181	5.57364e-31	1.29662	0.329	0.044	1.10269e-26	Chondrocyte 2	zgc:92818
mid1ip1b1	1.47954e-30	1.58515	0.434	0.077	2.92713e-26	Chondrocyte 2	mid1ip1b
adgre5b.31	1.08145e-29	1.05882	0.342	0.049	2.13954e-25	Chondrocyte 2	adgre5b.3
nfkbie1	1.51754e-29	1.80167	0.566	0.142	3.00231e-25	Chondrocyte 2	nfkbie
neo1b1	1.84926e-29	0.814676	0.224	0.021	3.65857e-25	Chondrocyte 2	neo1b
LOC1081907261	1.88271e-29	0.956989	0.276	0.032	3.72474e-25	Chondrocyte 2	LOC108190726
sh2d4a	2.84072e-29	0.613473	0.132	0.007	5.62008e-25	Chondrocyte 2	sh2d4a
cers3b	5.20967e-29	0.400534	0.105	0.004	1.03068e-24	Chondrocyte 2	cers3b
pou3f3b1	5.43838e-29	0.684161	0.145	0.008	1.07593e-24	Chondrocyte 2	pou3f3b
timp4.31	7.16177e-29	2.69858	0.868	0.468	1.41689e-24	Chondrocyte 2	timp4.3
pfn21	7.57196e-29	1.84312	0.934	0.574	1.49804e-24	Chondrocyte 2	pfn2
vkorc1	3.546e-28	0.64411	0.211	0.019	7.0154e-24	Chondrocyte 2	vkorc1
peli1b1	4.74305e-28	1.59136	0.618	0.175	9.38366e-24	Chondrocyte 2	peli1b
fads21	5.44006e-28	0.954003	0.25	0.028	1.07626e-23	Chondrocyte 2	fads2
plxnb3	6.4025e-28	0.570154	0.118	0.006	1.26667e-23	Chondrocyte 2	plxnb3
pcolceb1	1.71453e-27	1.44919	0.618	0.165	3.39203e-23	Chondrocyte 2	pcolceb
stxbp61	3.53064e-27	1.57147	0.421	0.084	6.98501e-23	Chondrocyte 2	stxbp6
p3h21	5.46564e-27	0.776011	0.211	0.02	1.08132e-22	Chondrocyte 2	p3h2
slc25a51	6.37475e-27	0.888478	1	0.99	1.26118e-22	Chondrocyte 2	slc25a5
sept5a1	9.4923e-27	0.77373	0.171	0.013	1.87796e-22	Chondrocyte 2	sept5a
colgalt2	1.09033e-26	1.124	0.329	0.051	2.15711e-22	Chondrocyte 2	colgalt2
frzb1	1.1572e-26	1.10126	0.329	0.049	2.2894e-22	Chondrocyte 2	frzb
si:dkey-112a7.41	1.92051e-26	1.67938	0.789	0.364	3.79953e-22	Chondrocyte 2	si:dkey-112a7.4
elovl1b1	2.99145e-26	1.64634	0.908	0.569	5.91828e-22	Chondrocyte 2	elovl1b
tmco3	3.63057e-26	0.583462	0.132	0.008	7.18272e-22	Chondrocyte 2	tmco3
col2a1b1	7.89343e-26	1.94283	0.724	0.272	1.56164e-21	Chondrocyte 2	col2a1b
ppdpfa1	1.69701e-25	1.50939	0.368	0.066	3.35737e-21	Chondrocyte 2	ppdpfa
schip1	1.78978e-25	1.05345	0.342	0.056	3.5409e-21	Chondrocyte 2	schip1
slc44a5b1	3.52045e-25	0.850361	0.211	0.022	6.96487e-21	Chondrocyte 2	slc44a5b
arrdc3a1	5.19904e-25	1.71466	0.539	0.151	1.02858e-20	Chondrocyte 2	arrdc3a
cntfr1	5.24036e-25	1.33745	0.395	0.078	1.03675e-20	Chondrocyte 2	cntfr
eva1ba	6.33509e-25	1.70649	0.632	0.215	1.25333e-20	Chondrocyte 2	eva1ba
stard81	8.22409e-24	0.828952	0.197	0.02	1.62705e-19	Chondrocyte 2	stard8
gapdhs1	1.31726e-23	1.44014	0.974	0.81	2.60606e-19	Chondrocyte 2	gapdhs
zgc:1531571	1.41728e-23	0.585057	0.118	0.007	2.80396e-19	Chondrocyte 2	zgc:153157
NINJ1	1.47904e-23	0.469111	0.105	0.005	2.92613e-19	Chondrocyte 2	NINJ1
chmp1b1	1.65628e-23	1.40092	0.5	0.13	3.27678e-19	Chondrocyte 2	chmp1b
sncga	2.75495e-23	0.615198	0.158	0.013	5.4504e-19	Chondrocyte 2	sncga
tgm2b	3.15046e-23	0.842584	0.184	0.018	6.23286e-19	Chondrocyte 2	tgm2b
si:ch211-222l21.11	3.34826e-23	1.3067	0.974	0.709	6.6242e-19	Chondrocyte 2	si:ch211-222l21.1
XLOC-011107	4.32271e-23	1.23922	0.434	0.099	8.55206e-19	Chondrocyte 2	XLOC-011107
hspg21	4.7537e-23	1.25025	0.408	0.088	9.40471e-19	Chondrocyte 2	hspg2
si:ch211-1a19.31	6.41533e-23	1.38677	0.974	0.747	1.26921e-18	Chondrocyte 2	si:ch211-1a19.3
sh3kbp11	2.02899e-22	1.14232	0.368	0.074	4.01415e-18	Chondrocyte 2	sh3kbp1
dcun1d2b1	2.11734e-22	1.03225	0.303	0.051	4.18894e-18	Chondrocyte 2	dcun1d2b
nog31	2.66359e-22	1.32803	0.316	0.054	5.26964e-18	Chondrocyte 2	nog3
ppp1r3ca1	3.92128e-22	2.15039	0.605	0.225	7.75786e-18	Chondrocyte 2	ppp1r3ca
erf1	5.06228e-22	1.06064	0.289	0.048	1.00152e-17	Chondrocyte 2	erf
cers2a1	6.70955e-22	1.49967	0.671	0.257	1.32742e-17	Chondrocyte 2	cers2a
rpl22l11	6.81528e-22	1.41116	0.921	0.678	1.34834e-17	Chondrocyte 2	rpl22l1
MDFI1	1.08784e-21	1.72137	0.434	0.108	2.15219e-17	Chondrocyte 2	MDFI
si:ch1073-429i10.3.11	3.51321e-21	1.41939	0.618	0.22	6.95053e-17	Chondrocyte 2	si:ch1073-429i10.3.1
bambia1	1.10263e-20	1.8642	0.789	0.476	2.18145e-16	Chondrocyte 2	bambia
sqlea1	2.16817e-20	0.736908	0.118	0.008	4.28951e-16	Chondrocyte 2	sqlea
sox9a1	3.07965e-20	1.50102	0.382	0.087	6.09277e-16	Chondrocyte 2	sox9a
stk101	3.74654e-20	0.549304	0.171	0.018	7.41215e-16	Chondrocyte 2	stk10
pdcd61	4.3512e-20	1.64492	0.921	0.667	8.60841e-16	Chondrocyte 2	pdcd6
bmp5	6.63729e-20	1.33971	0.408	0.1	1.31312e-15	Chondrocyte 2	bmp5
lim2.21	6.69892e-20	0.488997	0.158	0.016	1.32532e-15	Chondrocyte 2	lim2.2
si:ch211-161c3.61	7.05116e-20	0.736652	0.132	0.011	1.395e-15	Chondrocyte 2	si:ch211-161c3.6
rab11fip4b	8.16089e-20	0.482304	0.105	0.007	1.61455e-15	Chondrocyte 2	rab11fip4b
casp91	8.94235e-20	0.786149	0.197	0.025	1.76915e-15	Chondrocyte 2	casp9
chac11	2.31565e-19	1.74746	0.974	0.775	4.58129e-15	Chondrocyte 2	chac1
nfatc11	4.0105e-19	1.50726	0.526	0.178	7.93437e-15	Chondrocyte 2	nfatc1
dhrs3b1	4.22919e-19	1.01973	0.25	0.04	8.36704e-15	Chondrocyte 2	dhrs3b
fam53b1	4.98441e-19	1.28284	0.355	0.082	9.86115e-15	Chondrocyte 2	fam53b
relb1	1.07759e-18	1.16151	0.474	0.137	2.1319e-14	Chondrocyte 2	relb
rgs12b1	1.36852e-18	0.822466	0.224	0.033	2.70748e-14	Chondrocyte 2	rgs12b
loxl3b1	1.71953e-18	0.833825	0.289	0.054	3.40191e-14	Chondrocyte 2	loxl3b
si:dkey-31f5.81	2.11888e-18	0.882829	0.211	0.03	4.192e-14	Chondrocyte 2	si:dkey-31f5.8
tgfb21	2.62988e-18	1.23597	0.421	0.111	5.20296e-14	Chondrocyte 2	tgfb2
ulk1a1	3.01413e-18	1.0527	0.329	0.07	5.96316e-14	Chondrocyte 2	ulk1a
comtb1	6.22884e-18	0.628873	0.132	0.012	1.23231e-13	Chondrocyte 2	comtb
eif5a21	7.65201e-18	1.24961	0.75	0.386	1.51387e-13	Chondrocyte 2	eif5a2
sdcbp21	9.33791e-18	0.971483	0.987	0.855	1.84741e-13	Chondrocyte 2	sdcbp2
egr31	2.09003e-17	0.990398	0.211	0.032	4.13491e-13	Chondrocyte 2	egr3
nanos11	5.42048e-17	1.17031	0.592	0.224	1.07239e-12	Chondrocyte 2	nanos1
szrd11	5.78606e-17	1.19261	0.421	0.124	1.14471e-12	Chondrocyte 2	szrd1
il11a1	6.68112e-17	0.85861	0.184	0.025	1.32179e-12	Chondrocyte 2	il11a
tnfaip8l11	8.36033e-17	0.615119	0.145	0.016	1.65401e-12	Chondrocyte 2	tnfaip8l1
epha2a1	9.16346e-17	0.714534	0.197	0.029	1.8129e-12	Chondrocyte 2	epha2a
wee11	1.02839e-16	1.09306	0.395	0.106	2.03457e-12	Chondrocyte 2	wee1
crip21	1.11567e-16	1.19625	0.316	0.069	2.20724e-12	Chondrocyte 2	crip2
rhoab1	1.93633e-16	1.16369	0.934	0.683	3.83084e-12	Chondrocyte 2	rhoab
vps37c	2.65327e-16	0.682533	0.211	0.033	5.24922e-12	Chondrocyte 2	vps37c
cxxc5b	2.88232e-16	0.582974	0.145	0.016	5.70238e-12	Chondrocyte 2	cxxc5b
fam198b1	3.23265e-16	0.889915	0.184	0.026	6.39547e-12	Chondrocyte 2	fam198b
ccdc801	5.71649e-16	1.28337	0.605	0.247	1.13095e-11	Chondrocyte 2	ccdc80
slc5a3b1	9.29705e-16	1.52993	0.553	0.212	1.83933e-11	Chondrocyte 2	slc5a3b
tnip21	1.13509e-15	1.00493	0.329	0.08	2.24565e-11	Chondrocyte 2	tnip2
cebpg1	1.30354e-15	1.22452	0.539	0.211	2.57892e-11	Chondrocyte 2	cebpg
arpc1b1	1.34206e-15	1.95932	0.513	0.198	2.65513e-11	Chondrocyte 2	arpc1b
sox61	1.38218e-15	0.653594	0.158	0.02	2.7345e-11	Chondrocyte 2	sox6
sesn21	2.05523e-15	0.659215	0.158	0.02	4.06608e-11	Chondrocyte 2	sesn2
si:ch211-74m13.31	2.12355e-15	1.35751	0.658	0.307	4.20123e-11	Chondrocyte 2	si:ch211-74m13.3
vwa11	2.63724e-15	1.15915	0.263	0.054	5.21752e-11	Chondrocyte 2	vwa1
msi2b1	2.66752e-15	0.971483	0.289	0.065	5.27742e-11	Chondrocyte 2	msi2b
tomm20b1	2.73945e-15	1.17851	0.684	0.359	5.41972e-11	Chondrocyte 2	tomm20b
tnip11	2.74815e-15	1.10421	0.276	0.06	5.43694e-11	Chondrocyte 2	tnip1
gdpd5a	2.86438e-15	0.415084	0.105	0.009	5.66689e-11	Chondrocyte 2	gdpd5a
cav21	3.18496e-15	1.41622	0.474	0.167	6.30112e-11	Chondrocyte 2	cav2
tnfrsfa1	3.7534e-15	1.11904	0.684	0.331	7.42572e-11	Chondrocyte 2	tnfrsfa
slc7a5	4.28015e-15	0.547389	0.171	0.024	8.46784e-11	Chondrocyte 2	slc7a5
prpsap21	4.50268e-15	0.61472	0.184	0.028	8.9081e-11	Chondrocyte 2	prpsap2
chmp2a	6.16274e-15	1.2988	0.671	0.351	1.21924e-10	Chondrocyte 2	chmp2a
antxr1c1	6.7693e-15	1.33083	0.526	0.206	1.33924e-10	Chondrocyte 2	antxr1c
LOC101883232	8.29555e-15	0.42132	0.105	0.01	1.64119e-10	Chondrocyte 2	LOC101883232
foxc1a1	8.89708e-15	0.932387	0.211	0.037	1.7602e-10	Chondrocyte 2	foxc1a
gabarapb1	9.84783e-15	1.0695	0.829	0.563	1.94829e-10	Chondrocyte 2	gabarapb
mfge8b1	1.21701e-14	0.880721	0.211	0.037	2.40773e-10	Chondrocyte 2	mfge8b
hpse	1.46237e-14	0.579641	0.105	0.01	2.89314e-10	Chondrocyte 2	hpse
slc6a6b1	1.55988e-14	1.39575	0.461	0.163	3.08608e-10	Chondrocyte 2	slc6a6b
ctnnb21	2.70247e-14	1.27853	0.579	0.265	5.34656e-10	Chondrocyte 2	ctnnb2
dixdc1a	2.71877e-14	0.637811	0.197	0.034	5.37881e-10	Chondrocyte 2	dixdc1a
msna1	2.74363e-14	1.14285	0.868	0.645	5.428e-10	Chondrocyte 2	msna
myl6	2.81538e-14	1.34809	0.645	0.321	5.56995e-10	Chondrocyte 2	myl6
gclm1	3.62209e-14	1.37547	0.474	0.171	7.16595e-10	Chondrocyte 2	gclm
rock2b1	4.22723e-14	0.717912	0.224	0.042	8.36315e-10	Chondrocyte 2	rock2b
eef1b21	4.78531e-14	0.706915	0.974	0.943	9.46725e-10	Chondrocyte 2	eef1b2
fibinb1	5.28344e-14	1.24258	0.447	0.157	1.04528e-09	Chondrocyte 2	fibinb
nfatc2a	6.67819e-14	0.560514	0.158	0.022	1.32121e-09	Chondrocyte 2	nfatc2a
nufip21	6.68805e-14	1.26214	0.461	0.164	1.32316e-09	Chondrocyte 2	nufip2
plxnb1a1	1.12081e-13	0.394059	0.118	0.013	2.2174e-09	Chondrocyte 2	plxnb1a
rps141	1.18801e-13	0.589546	1	0.976	2.35037e-09	Chondrocyte 2	rps14
capn7	1.36121e-13	0.612706	0.132	0.016	2.69302e-09	Chondrocyte 2	capn7
irf2bp2a1	1.86294e-13	1.32551	0.684	0.376	3.68565e-09	Chondrocyte 2	irf2bp2a
rapgef21	1.97738e-13	0.87019	0.224	0.045	3.91205e-09	Chondrocyte 2	rapgef2
lrrc8aa1	2.42537e-13	1.1233	0.408	0.136	4.79834e-09	Chondrocyte 2	lrrc8aa
selenot21	2.71664e-13	0.900502	0.329	0.092	5.37459e-09	Chondrocyte 2	selenot2
myl12.2	2.79846e-13	1.22457	0.434	0.159	5.53648e-09	Chondrocyte 2	myl12.2
ehd41	3.79828e-13	0.764203	0.263	0.06	7.51453e-09	Chondrocyte 2	ehd4
ehd2b1	4.76318e-13	1.31994	0.803	0.587	9.42347e-09	Chondrocyte 2	ehd2b
foxo1a1	5.03026e-13	1.23762	0.645	0.362	9.95187e-09	Chondrocyte 2	foxo1a
pnp5b	5.25151e-13	1.00661	0.421	0.146	1.03896e-08	Chondrocyte 2	pnp5b
sox4a1	5.46803e-13	1.68585	0.553	0.249	1.0818e-08	Chondrocyte 2	sox4a
plekha6	6.33913e-13	0.543335	0.158	0.024	1.25413e-08	Chondrocyte 2	plekha6
si:ch211-247j9.11	7.76564e-13	0.569147	0.132	0.017	1.53635e-08	Chondrocyte 2	si:ch211-247j9.1
chd7	1.0091e-12	0.734556	0.158	0.025	1.99641e-08	Chondrocyte 2	chd7
oaz1b1	1.03813e-12	0.933085	0.921	0.74	2.05384e-08	Chondrocyte 2	oaz1b
rasal21	1.11631e-12	0.762648	0.171	0.029	2.2085e-08	Chondrocyte 2	rasal2
six1a1	1.20044e-12	1.17274	0.289	0.076	2.37495e-08	Chondrocyte 2	six1a
mob3a1	1.34835e-12	1.16529	0.329	0.097	2.66757e-08	Chondrocyte 2	mob3a
impdh1b1	1.40617e-12	0.809689	0.224	0.048	2.78198e-08	Chondrocyte 2	impdh1b
rin21	1.77625e-12	0.843276	0.237	0.054	3.51413e-08	Chondrocyte 2	rin2
tsc22d11	1.79045e-12	1.31852	0.474	0.189	3.54223e-08	Chondrocyte 2	tsc22d1
ano5b	2.11704e-12	0.581078	0.224	0.047	4.18835e-08	Chondrocyte 2	ano5b
klf2b1	2.71286e-12	0.743541	0.303	0.08	5.36713e-08	Chondrocyte 2	klf2b
pskh1	2.88918e-12	0.778228	0.263	0.064	5.71596e-08	Chondrocyte 2	pskh1
rpl12	3.28693e-12	0.559523	1	0.98	6.50287e-08	Chondrocyte 2	rpl12
phactr21	5.16287e-12	0.62058	0.224	0.048	1.02142e-07	Chondrocyte 2	phactr2
pcbp21	7.22243e-12	0.998702	0.671	0.386	1.42889e-07	Chondrocyte 2	pcbp2
cpne2	7.41303e-12	0.687254	0.158	0.026	1.46659e-07	Chondrocyte 2	cpne2
cavin1b1	7.4691e-12	1.08016	0.895	0.666	1.47769e-07	Chondrocyte 2	cavin1b
cmpk	9.28039e-12	0.995706	0.382	0.135	1.83603e-07	Chondrocyte 2	cmpk
col15a1b1	1.00585e-11	0.35056	0.105	0.012	1.98996e-07	Chondrocyte 2	col15a1b
irf2bp2b1	1.02334e-11	1.06878	0.539	0.253	2.02458e-07	Chondrocyte 2	irf2bp2b
eef2b	1.05993e-11	0.723336	0.961	0.849	2.09697e-07	Chondrocyte 2	eef2b
gpsm2	1.59708e-11	0.73101	0.171	0.031	3.15966e-07	Chondrocyte 2	gpsm2
rpl37	1.6892e-11	0.4297	1	0.998	3.34191e-07	Chondrocyte 2	rpl37
rsl24d11	1.81975e-11	0.832155	0.882	0.773	3.6002e-07	Chondrocyte 2	rsl24d1
sobpa1	1.97509e-11	0.73498	0.197	0.041	3.90751e-07	Chondrocyte 2	sobpa
tlr5b1	2.01874e-11	0.808324	0.276	0.074	3.99388e-07	Chondrocyte 2	tlr5b
ppa1b1	2.24479e-11	0.940445	0.461	0.189	4.44109e-07	Chondrocyte 2	ppa1b
oat1	2.76885e-11	0.753026	0.197	0.042	5.47789e-07	Chondrocyte 2	oat
ptp4a11	3.26169e-11	1.00638	0.605	0.315	6.45294e-07	Chondrocyte 2	ptp4a1
rca2.11	3.38272e-11	0.979064	0.566	0.292	6.69238e-07	Chondrocyte 2	rca2.1
si:dkeyp-27c8.21	3.74725e-11	1.0525	0.303	0.092	7.41355e-07	Chondrocyte 2	si:dkeyp-27c8.2
dph3	4.31732e-11	0.444688	0.118	0.016	8.54138e-07	Chondrocyte 2	dph3
fzd7a1	4.43593e-11	1.06994	0.368	0.129	8.77605e-07	Chondrocyte 2	fzd7a
eef1g1	5.41612e-11	0.736722	0.961	0.87	1.07153e-06	Chondrocyte 2	eef1g
elf11	5.5964e-11	1.08358	0.316	0.1	1.10719e-06	Chondrocyte 2	elf1
mbpb1	5.69031e-11	0.405417	0.211	0.047	1.12577e-06	Chondrocyte 2	mbpb
slc35d1a1	5.80402e-11	0.777539	0.237	0.059	1.14827e-06	Chondrocyte 2	slc35d1a
tead1a	6.40502e-11	0.492868	0.105	0.013	1.26717e-06	Chondrocyte 2	tead1a
chsy11	7.25028e-11	0.67907	0.224	0.053	1.4344e-06	Chondrocyte 2	chsy1
eef1a1l1	7.92047e-11	0.407343	1	1	1.56699e-06	Chondrocyte 2	eef1a1l1
fam20b1	8.38183e-11	0.633773	0.171	0.033	1.65826e-06	Chondrocyte 2	fam20b
rpl21	8.81236e-11	0.561734	0.987	0.959	1.74344e-06	Chondrocyte 2	rpl21
bida	1.11936e-10	0.821631	0.276	0.08	2.21454e-06	Chondrocyte 2	bida
ccdc6b	1.16731e-10	0.681908	0.158	0.029	2.30941e-06	Chondrocyte 2	ccdc6b
rbm4.31	1.20954e-10	1.05704	0.684	0.436	2.39296e-06	Chondrocyte 2	rbm4.3
rpl10	1.21407e-10	0.499589	1	0.981	2.40192e-06	Chondrocyte 2	rpl10
cspg41	1.2341e-10	0.983778	0.303	0.095	2.44153e-06	Chondrocyte 2	cspg4
rplp0	1.36527e-10	0.497479	0.987	0.99	2.70105e-06	Chondrocyte 2	rplp0
fam83d1	1.68595e-10	0.90316	0.263	0.072	3.33548e-06	Chondrocyte 2	fam83d
LOC110438437	1.73917e-10	0.419	0.105	0.014	3.44078e-06	Chondrocyte 2	LOC110438437
rpl381	2.27464e-10	0.494479	1	0.975	4.50015e-06	Chondrocyte 2	rpl38
hdac41	2.34291e-10	0.942995	0.303	0.096	4.63521e-06	Chondrocyte 2	hdac4
ube2d2l	2.58037e-10	0.898578	0.645	0.348	5.10501e-06	Chondrocyte 2	ube2d2l
XLOC-0254231	2.75408e-10	1.38736	0.25	0.069	5.44866e-06	Chondrocyte 2	XLOC-025423
nid2a1	3.13612e-10	0.553676	0.158	0.03	6.2045e-06	Chondrocyte 2	nid2a
rps5	3.25519e-10	0.504508	1	0.971	6.44007e-06	Chondrocyte 2	rps5
ptmab1	3.56237e-10	1.16237	0.947	0.936	7.04779e-06	Chondrocyte 2	ptmab
eef1db	3.61844e-10	1.12969	0.684	0.504	7.15873e-06	Chondrocyte 2	eef1db
fam129ba1	3.71633e-10	0.817832	0.224	0.056	7.35238e-06	Chondrocyte 2	fam129ba
anxa131	4.44246e-10	0.944028	0.566	0.296	8.78897e-06	Chondrocyte 2	anxa13
arhgef28	4.57298e-10	0.575045	0.132	0.022	9.04718e-06	Chondrocyte 2	arhgef28
smox1	4.84546e-10	1.07829	0.447	0.19	9.58626e-06	Chondrocyte 2	smox
rps4x	5.16935e-10	0.56814	1	0.962	1.02271e-05	Chondrocyte 2	rps4x
rab40b	6.19918e-10	1.14437	0.447	0.2	1.22645e-05	Chondrocyte 2	rab40b
rps21	6.44312e-10	0.437325	1	0.99	1.27471e-05	Chondrocyte 2	rps21
rpl26	6.56444e-10	0.448857	1	0.993	1.29871e-05	Chondrocyte 2	rpl26
rpl36a	6.98844e-10	0.435172	0.974	0.985	1.38259e-05	Chondrocyte 2	rpl36a
nkx3.21	7.36329e-10	1.11811	0.684	0.434	1.45675e-05	Chondrocyte 2	nkx3.2
rpl17	8.06494e-10	0.555605	1	0.962	1.59557e-05	Chondrocyte 2	rpl17
tagapa1	8.56967e-10	0.946629	0.487	0.219	1.69542e-05	Chondrocyte 2	tagapa
rps9	1.06093e-09	0.440167	1	0.987	2.09893e-05	Chondrocyte 2	rps9
tiam2a1	1.11528e-09	0.459591	0.118	0.019	2.20646e-05	Chondrocyte 2	tiam2a
CR388168.2	1.28483e-09	0.521007	0.132	0.023	2.54191e-05	Chondrocyte 2	CR388168.2
marveld11	1.45533e-09	1.14682	0.329	0.121	2.87923e-05	Chondrocyte 2	marveld1
traf31	1.50262e-09	0.814095	0.342	0.122	2.97277e-05	Chondrocyte 2	traf3
slc10a7	1.56295e-09	0.534223	0.197	0.047	3.09214e-05	Chondrocyte 2	slc10a7
rpl13a	1.72269e-09	0.50274	0.987	0.962	3.40817e-05	Chondrocyte 2	rpl13a
ran	1.80484e-09	0.799245	0.882	0.752	3.5707e-05	Chondrocyte 2	ran
pxylp11	2.63669e-09	0.612885	0.158	0.033	5.21644e-05	Chondrocyte 2	pxylp1
tgfbi1	2.84625e-09	0.837688	0.368	0.139	5.63102e-05	Chondrocyte 2	tgfbi
atf5b1	2.91975e-09	1.0622	0.526	0.282	5.77643e-05	Chondrocyte 2	atf5b
h3f3d1	3.046e-09	0.52599	0.974	0.96	6.02621e-05	Chondrocyte 2	h3f3d
eno1a1	3.13144e-09	1.4482	0.487	0.261	6.19523e-05	Chondrocyte 2	eno1a
rps8a	3.47084e-09	0.455877	1	0.985	6.86671e-05	Chondrocyte 2	rps8a
BX511021.21	3.50774e-09	0.550583	0.132	0.024	6.9397e-05	Chondrocyte 2	BX511021.2
thbs1b1	3.58432e-09	1.34414	0.382	0.149	7.09121e-05	Chondrocyte 2	thbs1b
cd831	3.76157e-09	1.08063	0.237	0.068	7.44189e-05	Chondrocyte 2	cd83
malt11	3.91814e-09	0.336994	0.118	0.02	7.75164e-05	Chondrocyte 2	malt1
ccdc171	4.04148e-09	0.639115	0.158	0.033	7.99567e-05	Chondrocyte 2	ccdc171
frmd61	4.15951e-09	0.88609	0.342	0.131	8.22917e-05	Chondrocyte 2	frmd6
kdm5c1	4.36526e-09	0.800951	0.211	0.056	8.63624e-05	Chondrocyte 2	kdm5c
cirbpb	4.64088e-09	0.571142	0.961	0.942	9.18151e-05	Chondrocyte 2	cirbpb
mpv17l2	4.7133e-09	0.392184	0.105	0.016	9.32479e-05	Chondrocyte 2	mpv17l2
adgra3	4.82507e-09	0.489995	0.118	0.02	9.54591e-05	Chondrocyte 2	adgra3
pgp	5.07207e-09	0.948676	0.289	0.096	0.000100346	Chondrocyte 2	pgp
si:dkey-100n23.51	5.56653e-09	0.984929	0.395	0.174	0.000110128	Chondrocyte 2	si:dkey-100n23.5
nck1b1	6.17732e-09	0.957735	0.368	0.149	0.000122212	Chondrocyte 2	nck1b
cdkn1bb1	6.38301e-09	0.848777	0.697	0.453	0.000126281	Chondrocyte 2	cdkn1bb
pcna	7.83201e-09	0.86751	0.447	0.2	0.000154948	Chondrocyte 2	pcna
rpl3	8.09871e-09	0.441123	1	0.991	0.000160225	Chondrocyte 2	rpl3
serpine11	8.9708e-09	0.918019	1	0.952	0.000177478	Chondrocyte 2	serpine1
eif2s3	9.10942e-09	0.695812	0.776	0.577	0.000180221	Chondrocyte 2	eif2s3
cux1a1	9.16828e-09	0.560691	0.105	0.017	0.000181385	Chondrocyte 2	cux1a
blcap1	9.49232e-09	0.831452	0.342	0.135	0.000187796	Chondrocyte 2	blcap
rpl18	9.70086e-09	0.46042	0.987	0.99	0.000191922	Chondrocyte 2	rpl18
itgb5	9.79101e-09	0.478172	0.184	0.044	0.000193705	Chondrocyte 2	itgb5
nupr1b1	1.00125e-08	1.46969	0.539	0.288	0.000198087	Chondrocyte 2	nupr1b
ybx1	1.01328e-08	0.4262	0.987	0.988	0.000200466	Chondrocyte 2	ybx1
gtpbp4	1.17682e-08	0.932146	0.697	0.528	0.000232821	Chondrocyte 2	gtpbp4
si:dkey-19b23.81	1.24299e-08	0.776749	0.342	0.127	0.000245913	Chondrocyte 2	si:dkey-19b23.8
pdap1b1	1.30431e-08	0.737534	0.342	0.131	0.000258044	Chondrocyte 2	pdap1b
zgc:1120521	1.35817e-08	0.8974	0.263	0.085	0.000268701	Chondrocyte 2	zgc:112052
rpl32	1.51451e-08	0.419569	1	0.991	0.00029963	Chondrocyte 2	rpl32
RTKN1	1.5553e-08	0.525744	0.132	0.025	0.000307701	Chondrocyte 2	RTKN
znf385b	1.58768e-08	0.528584	0.132	0.026	0.000314107	Chondrocyte 2	znf385b
clic41	1.6518e-08	0.929115	0.395	0.171	0.000326792	Chondrocyte 2	clic4
rpl231	1.78489e-08	0.407489	0.987	0.985	0.000353123	Chondrocyte 2	rpl23
si:dkeyp-110e4.6	1.86555e-08	0.692812	0.224	0.064	0.000369081	Chondrocyte 2	si:dkeyp-110e4.6
mmp2	1.96747e-08	0.572271	0.855	0.677	0.000389245	Chondrocyte 2	mmp2
rpl241	2.0742e-08	0.42323	1	0.982	0.00041036	Chondrocyte 2	rpl24
ppp1r15b-2	2.08273e-08	0.651519	0.132	0.026	0.000412047	Chondrocyte 2	ppp1r15b-2
ccng11	2.09087e-08	0.752442	0.947	0.776	0.000413658	Chondrocyte 2	ccng1
ist11	2.12038e-08	0.880639	0.342	0.14	0.000419496	Chondrocyte 2	ist1
ube2d1b1	2.32818e-08	1.01044	0.5	0.273	0.000460607	Chondrocyte 2	ube2d1b
riok3	2.71815e-08	0.532248	0.145	0.031	0.000537759	Chondrocyte 2	riok3
trabd1	2.84657e-08	0.479043	0.105	0.017	0.000563165	Chondrocyte 2	trabd
sptssa1	2.9243e-08	0.851668	0.303	0.113	0.000578544	Chondrocyte 2	sptssa
ctgfa1	2.96233e-08	1.35436	0.513	0.266	0.000586066	Chondrocyte 2	ctgfa
khnyn	3.04358e-08	0.339745	0.105	0.017	0.000602142	Chondrocyte 2	khnyn
srpx1	3.2354e-08	0.758963	0.289	0.103	0.000640091	Chondrocyte 2	srpx
btbd6a1	3.38312e-08	0.937784	0.421	0.194	0.000669316	Chondrocyte 2	btbd6a
rpl11	3.45934e-08	0.38296	1	0.993	0.000684396	Chondrocyte 2	rpl11
ptk2aa	3.81889e-08	0.814001	0.197	0.055	0.000755529	Chondrocyte 2	ptk2aa
rps3a	3.94359e-08	0.427302	0.987	0.974	0.0007802	Chondrocyte 2	rps3a
rpl8	4.13612e-08	0.385116	0.974	0.978	0.000818289	Chondrocyte 2	rpl8
faua	4.32142e-08	0.448966	0.974	0.958	0.000854949	Chondrocyte 2	faua
fndc3bb	4.33663e-08	0.540418	0.171	0.042	0.000857958	Chondrocyte 2	fndc3bb
rps7	4.68963e-08	0.391913	1	0.991	0.000927797	Chondrocyte 2	rps7
smoc2	4.74104e-08	0.556201	0.184	0.048	0.000937967	Chondrocyte 2	smoc2
rack1	5.56442e-08	0.508828	0.961	0.942	0.00110087	Chondrocyte 2	rack1
rpl15	5.69267e-08	0.429229	0.987	0.977	0.00112624	Chondrocyte 2	rpl15
cirbpa	5.788e-08	0.75026	0.803	0.704	0.0011451	Chondrocyte 2	cirbpa
selenot1a	6.96001e-08	0.831031	0.408	0.193	0.00137697	Chondrocyte 2	selenot1a
alcama1	6.9864e-08	0.647738	0.158	0.038	0.00138219	Chondrocyte 2	alcama
capgb1	7.02751e-08	0.913312	0.237	0.077	0.00139032	Chondrocyte 2	capgb
snrpg1	7.1026e-08	0.713995	0.316	0.122	0.00140518	Chondrocyte 2	snrpg
p4hb	7.15063e-08	1.00735	0.592	0.346	0.00141468	Chondrocyte 2	p4hb
fas	7.27139e-08	0.500893	0.132	0.027	0.00143857	Chondrocyte 2	fas
sars1	8.02608e-08	0.921214	0.316	0.131	0.00158788	Chondrocyte 2	sars
naca	8.07442e-08	0.475132	0.947	0.933	0.00159744	Chondrocyte 2	naca
max	8.52238e-08	0.92187	0.632	0.412	0.00168607	Chondrocyte 2	max
fxyd11	8.89514e-08	0.739003	0.816	0.683	0.00175981	Chondrocyte 2	fxyd1
si:dkey-204f11.641	9.46953e-08	0.429171	0.105	0.019	0.00187345	Chondrocyte 2	si:dkey-204f11.64
cdon	9.47797e-08	0.894905	0.303	0.118	0.00187512	Chondrocyte 2	cdon
zgc:114188	9.55353e-08	0.40666	0.987	0.953	0.00189007	Chondrocyte 2	zgc:114188
cyr61l11	9.65726e-08	1.25832	0.25	0.083	0.00191059	Chondrocyte 2	cyr61l1
si:dkey-44g23.5	9.89111e-08	0.497334	0.105	0.019	0.00195686	Chondrocyte 2	si:dkey-44g23.5
mapk14b1	1.01041e-07	0.934989	0.263	0.093	0.001999	Chondrocyte 2	mapk14b
rpl29	1.02082e-07	0.44518	1	0.984	0.00201959	Chondrocyte 2	rpl29
rps3	1.14678e-07	0.464138	0.987	0.944	0.0022688	Chondrocyte 2	rps3
grpel21	1.1934e-07	0.745549	0.5	0.268	0.00236102	Chondrocyte 2	grpel2
arpc5lb1	1.20545e-07	0.470128	0.158	0.038	0.00238487	Chondrocyte 2	arpc5lb
LO018340.1	1.23249e-07	0.53889	0.184	0.05	0.00243835	Chondrocyte 2	LO018340.1
dlx6a1	1.28971e-07	0.539698	0.145	0.033	0.00255155	Chondrocyte 2	dlx6a
slc38a21	1.43701e-07	0.87989	0.316	0.124	0.00284298	Chondrocyte 2	slc38a2
CDK2AP11	1.48324e-07	0.742967	0.197	0.057	0.00293444	Chondrocyte 2	CDK2AP1
itpripl2	1.54465e-07	0.663481	0.237	0.078	0.00305594	Chondrocyte 2	itpripl2
rps15a	1.70611e-07	0.388517	1	0.994	0.00337536	Chondrocyte 2	rps15a
flrt2	1.89547e-07	0.445309	0.105	0.019	0.00375	Chondrocyte 2	flrt2
isca11	2.05044e-07	0.909181	0.303	0.123	0.0040566	Chondrocyte 2	isca1
rpsa	2.06584e-07	0.393979	1	0.989	0.00408706	Chondrocyte 2	rpsa
tiparp	2.36639e-07	0.785997	0.592	0.353	0.00468167	Chondrocyte 2	tiparp
tnfrsf11a1	2.59879e-07	0.945902	0.355	0.157	0.00514145	Chondrocyte 2	tnfrsf11a
dtd11	2.71275e-07	0.464743	0.145	0.034	0.00536691	Chondrocyte 2	dtd1
CSDC2 (1 of many)	2.80405e-07	0.47898	0.184	0.051	0.00554753	Chondrocyte 2	CSDC2 (1 of many)
rpl27a	2.8717e-07	0.402873	0.987	0.975	0.00568137	Chondrocyte 2	rpl27a
itgb8	2.88712e-07	0.518052	0.105	0.02	0.00571188	Chondrocyte 2	itgb8
bod1l1	2.9465e-07	0.678319	0.132	0.03	0.00582937	Chondrocyte 2	bod1l1
nutf2l1	2.97664e-07	0.568965	0.197	0.059	0.00588898	Chondrocyte 2	nutf2l
plat	3.08007e-07	0.76847	0.382	0.175	0.00609361	Chondrocyte 2	plat
hif1ab	3.25043e-07	0.806553	0.368	0.17	0.00643064	Chondrocyte 2	hif1ab
rpl13	3.48114e-07	0.453749	0.974	0.973	0.00688709	Chondrocyte 2	rpl13
MYO1D1	3.54105e-07	0.737871	0.224	0.073	0.00700561	Chondrocyte 2	MYO1D
dkk3b1	3.63972e-07	0.547029	0.171	0.045	0.00720083	Chondrocyte 2	dkk3b
tent5ba1	3.72447e-07	0.836209	0.25	0.088	0.0073685	Chondrocyte 2	tent5ba
wbp2nl	3.84521e-07	0.835807	0.421	0.217	0.00760735	Chondrocyte 2	wbp2nl
eif2s2	3.98791e-07	0.880836	0.632	0.42	0.00788968	Chondrocyte 2	eif2s2
rpl35	4.0646e-07	0.36871	1	0.985	0.0080414	Chondrocyte 2	rpl35
rock1	4.08614e-07	0.355919	0.105	0.02	0.00808402	Chondrocyte 2	rock1
ikbkg	4.13314e-07	0.463172	0.158	0.041	0.008177	Chondrocyte 2	ikbkg
cbx7a	4.21417e-07	0.673639	0.803	0.648	0.00833732	Chondrocyte 2	cbx7a
tmed21	4.48727e-07	0.813195	0.5	0.298	0.00887761	Chondrocyte 2	tmed2
olfml3b	4.97886e-07	0.812225	0.605	0.4	0.00985017	Chondrocyte 2	olfml3b
il13ra11	5.06803e-07	0.882422	0.553	0.319	0.0100266	Chondrocyte 2	il13ra1
ccdc28a1	5.54595e-07	0.817381	0.289	0.116	0.0109721	Chondrocyte 2	ccdc28a
retreg21	5.60967e-07	0.49092	0.145	0.036	0.0110982	Chondrocyte 2	retreg2
rpl39	6.04161e-07	0.368372	1	0.993	0.0119527	Chondrocyte 2	rpl39
CU929070.1	6.205e-07	0.893731	0.513	0.309	0.012276	Chondrocyte 2	CU929070.1
rrs11	6.46442e-07	0.928134	0.382	0.185	0.0127892	Chondrocyte 2	rrs1
tmem251	6.99419e-07	0.558757	0.197	0.061	0.0138373	Chondrocyte 2	tmem251
rpl18a	7.31571e-07	0.350514	0.987	0.986	0.0144734	Chondrocyte 2	rpl18a
pdap1a	7.3289e-07	0.622415	0.263	0.099	0.0144995	Chondrocyte 2	pdap1a
rpl19	7.67648e-07	0.386629	0.987	0.989	0.0151871	Chondrocyte 2	rpl19
gale1	8.63236e-07	0.503308	0.145	0.037	0.0170783	Chondrocyte 2	gale
pacsin31	8.66059e-07	0.470489	0.145	0.037	0.0171341	Chondrocyte 2	pacsin3
egr2a1	8.90885e-07	0.876365	0.237	0.084	0.0176253	Chondrocyte 2	egr2a
rpl4	9.67764e-07	0.523365	0.934	0.878	0.0191462	Chondrocyte 2	rpl4
cetn41	9.78952e-07	0.537436	0.197	0.062	0.0193676	Chondrocyte 2	cetn4
hectd11	9.95121e-07	0.660219	0.25	0.091	0.0196875	Chondrocyte 2	hectd1
wnt5b	1.00155e-06	0.630885	0.25	0.091	0.0198146	Chondrocyte 2	wnt5b
tp531	1.02868e-06	0.916673	0.355	0.168	0.0203513	Chondrocyte 2	tp53
rbbp61	1.05356e-06	1.04996	0.605	0.445	0.0208437	Chondrocyte 2	rbbp6
bcl2l11	1.09436e-06	0.85983	0.487	0.28	0.0216507	Chondrocyte 2	bcl2l1
helb	1.21948e-06	0.485996	0.132	0.031	0.0241262	Chondrocyte 2	helb
hivep11	1.37978e-06	0.954911	0.474	0.271	0.0272976	Chondrocyte 2	hivep1
ginm11	1.47757e-06	0.8139	0.395	0.205	0.0292322	Chondrocyte 2	ginm1
zgc:174906	1.51565e-06	0.708819	0.224	0.076	0.0299857	Chondrocyte 2	zgc:174906
bcl6aa1	1.54626e-06	0.72153	0.289	0.118	0.0305912	Chondrocyte 2	bcl6aa
btf3	1.65908e-06	0.510768	0.934	0.883	0.0328232	Chondrocyte 2	btf3
usp10	1.67968e-06	0.684156	0.237	0.086	0.0332309	Chondrocyte 2	usp10
arl8bb	1.69987e-06	0.564935	0.171	0.05	0.0336302	Chondrocyte 2	arl8bb
rpl28	1.83663e-06	0.386826	0.974	0.963	0.0363358	Chondrocyte 2	rpl28
tuba8l41	1.85137e-06	0.934302	0.711	0.558	0.0366276	Chondrocyte 2	tuba8l4
gnai2a1	2.14073e-06	0.802293	0.421	0.23	0.0423523	Chondrocyte 2	gnai2a
laptm4b	2.19988e-06	0.554482	0.158	0.045	0.0435224	Chondrocyte 2	laptm4b
pgs1	2.2873e-06	0.776674	0.25	0.094	0.0452519	Chondrocyte 2	pgs1
LO018102.1	2.37218e-06	0.566059	0.25	0.094	0.0469312	Chondrocyte 2	LO018102.1
tars1	2.45559e-06	0.652215	0.211	0.073	0.0485814	Chondrocyte 2	tars
sec61a1	2.52528e-06	0.794151	0.618	0.413	0.0499602	Chondrocyte 2	sec61a1
prg4b	0	4.09417	0.74	0.006	0	Superficial Chondrocyte	prg4b
vcana	0	2.30024	0.56	0.003	0	Superficial Chondrocyte	vcana
b3gat1a	0	1.94888	0.58	0.008	0	Superficial Chondrocyte	b3gat1a
sst6	8.37184e-268	2.54914	0.67	0.018	1.65629e-263	Superficial Chondrocyte	sst6
gap43	1.28149e-264	2.04539	0.46	0.005	2.5353e-260	Superficial Chondrocyte	gap43
itih12	2.01246e-238	4.16521	0.78	0.035	3.98145e-234	Superficial Chondrocyte	itih1
itih5	2.87814e-201	2.59811	0.71	0.035	5.69411e-197	Superficial Chondrocyte	itih5
spaca4l	2.74943e-191	3.814	0.85	0.063	5.43947e-187	Superficial Chondrocyte	spaca4l
hbegfb	3.89274e-190	2.17497	0.41	0.008	7.70139e-186	Superficial Chondrocyte	hbegfb
clec19a	4.58697e-190	3.71627	0.92	0.077	9.07486e-186	Superficial Chondrocyte	clec19a
b3gnt3.4	2.80169e-136	1.26529	0.32	0.007	5.54287e-132	Superficial Chondrocyte	b3gnt3.4
crip22	1.06948e-127	2.31251	0.68	0.058	2.11587e-123	Superficial Chondrocyte	crip2
si:ch211-156j16.12	8.46951e-120	2.25661	0.66	0.058	1.67561e-115	Superficial Chondrocyte	si:ch211-156j16.1
im:7151449	5.63784e-112	2.67454	0.77	0.095	1.11539e-107	Superficial Chondrocyte	im:7151449
htra3b	4.05341e-110	1.60662	0.31	0.01	8.01927e-106	Superficial Chondrocyte	htra3b
ano1	9.71374e-107	0.738573	0.15	0.001	1.92177e-102	Superficial Chondrocyte	ano1
cfl1l	8.18868e-99	2.42349	0.62	0.066	1.62005e-94	Superficial Chondrocyte	cfl1l
adcyap1b	5.81351e-95	2.9994	0.45	0.032	1.15014e-90	Superficial Chondrocyte	adcyap1b
klf2b2	1.43579e-94	2.53914	0.63	0.069	2.84057e-90	Superficial Chondrocyte	klf2b
nptx1l	2.77962e-92	1.26238	0.19	0.003	5.4992e-88	Superficial Chondrocyte	nptx1l
tppp3	5.36024e-90	2.70599	0.58	0.059	1.06047e-85	Superficial Chondrocyte	tppp3
dub	2.23856e-89	0.873458	0.28	0.011	4.42877e-85	Superficial Chondrocyte	dub
CU914487.1	6.39124e-85	2.65542	0.83	0.158	1.26444e-80	Superficial Chondrocyte	CU914487.1
syt4	8.2355e-85	0.987384	0.2	0.005	1.62931e-80	Superficial Chondrocyte	syt4
bmp61	2.3906e-84	1.27402	0.32	0.016	4.72957e-80	Superficial Chondrocyte	bmp6
CU984579.1	4.0704e-81	1.82863	0.47	0.043	8.05289e-77	Superficial Chondrocyte	CU984579.1
mgp	6.61919e-79	5.05663	0.92	0.249	1.30954e-74	Superficial Chondrocyte	mgp
exoc3l2b	3.64876e-78	0.766298	0.16	0.003	7.21871e-74	Superficial Chondrocyte	exoc3l2b
si:ch73-217n20.11	6.63625e-77	3.53993	0.75	0.136	1.31292e-72	Superficial Chondrocyte	si:ch73-217n20.1
paplna	4.4024e-76	0.786027	0.21	0.007	8.70971e-72	Superficial Chondrocyte	paplna
crabp2a	9.58214e-74	2.40292	0.77	0.152	1.89573e-69	Superficial Chondrocyte	crabp2a
clic2	1.38853e-68	3.35218	0.93	0.289	2.74707e-64	Superficial Chondrocyte	clic2
kif1aa	2.48244e-68	0.568238	0.15	0.003	4.91125e-64	Superficial Chondrocyte	kif1aa
si:dkey-172h23.2	3.67079e-68	1.37477	0.44	0.044	7.2623e-64	Superficial Chondrocyte	si:dkey-172h23.2
cthrc1a2	1.82275e-67	1.87316	0.6	0.087	3.60614e-63	Superficial Chondrocyte	cthrc1a
si:ch211-214p16.1	8.53297e-65	2.112	0.17	0.005	1.68816e-60	Superficial Chondrocyte	si:ch211-214p16.1
stmn1b	1.05726e-64	2.31142	0.7	0.136	2.09169e-60	Superficial Chondrocyte	stmn1b
bgna	1.01303e-62	1.75573	0.69	0.119	2.00419e-58	Superficial Chondrocyte	bgna
inhbaa	6.8535e-62	2.38239	0.8	0.188	1.3559e-57	Superficial Chondrocyte	inhbaa
anxa5b2	1.86519e-61	2.68105	0.93	0.374	3.6901e-57	Superficial Chondrocyte	anxa5b
fbln2	2.44675e-60	1.21215	0.35	0.031	4.84065e-56	Superficial Chondrocyte	fbln2
b3gnt7l	3.76308e-60	1.07166	0.27	0.017	7.44489e-56	Superficial Chondrocyte	b3gnt7l
BX284638.1	5.99286e-60	0.911708	0.2	0.008	1.18563e-55	Superficial Chondrocyte	BX284638.1
sptbn1	2.70846e-59	0.793219	0.28	0.019	5.35842e-55	Superficial Chondrocyte	sptbn1
sema3d	4.50536e-59	0.846694	0.26	0.016	8.9134e-55	Superficial Chondrocyte	sema3d
pgm5	2.66033e-57	0.450501	0.12	0.002	5.2632e-53	Superficial Chondrocyte	pgm5
krt94	1.61166e-53	2.76563	0.8	0.228	3.18851e-49	Superficial Chondrocyte	krt94
pimr51	2.57803e-53	0.569437	0.13	0.003	5.10036e-49	Superficial Chondrocyte	pimr51
si:dkey-261h17.1	9.50125e-53	2.66874	0.99	0.509	1.87973e-48	Superficial Chondrocyte	si:dkey-261h17.1
txn	1.18364e-50	2.43391	0.96	0.477	2.34172e-46	Superficial Chondrocyte	txn
gng3	1.65188e-50	0.752129	0.19	0.01	3.26808e-46	Superficial Chondrocyte	gng3
vwa12	2.80436e-48	1.51542	0.39	0.05	5.54814e-44	Superficial Chondrocyte	vwa1
gpc1a	1.36095e-47	1.26653	0.35	0.04	2.69251e-43	Superficial Chondrocyte	gpc1a
htra1b	2.98059e-47	3.0457	0.8	0.286	5.8968e-43	Superficial Chondrocyte	htra1b
cd151	4.13482e-47	1.91305	0.65	0.157	8.18033e-43	Superficial Chondrocyte	cd151
TCIM (1 of many)	3.93969e-45	3.21075	0.46	0.076	7.79427e-41	Superficial Chondrocyte	TCIM (1 of many)
fn1b2	2.37324e-43	1.51564	0.68	0.164	4.69521e-39	Superficial Chondrocyte	fn1b
si:dkey-239n17.4	2.44364e-43	0.590462	0.16	0.008	4.8345e-39	Superficial Chondrocyte	si:dkey-239n17.4
zgc:162964	3.5578e-43	0.682673	0.15	0.007	7.03874e-39	Superficial Chondrocyte	zgc:162964
calr3b	1.18288e-42	1.46284	0.42	0.067	2.34021e-38	Superficial Chondrocyte	calr3b
dpysl3	4.05467e-42	1.32001	0.48	0.085	8.02176e-38	Superficial Chondrocyte	dpysl3
frya	8.01971e-42	0.607975	0.17	0.01	1.58662e-37	Superficial Chondrocyte	frya
si:ch211-105c13.3	1.1815e-41	1.96814	0.91	0.495	2.33749e-37	Superficial Chondrocyte	si:ch211-105c13.3
si:dkeyp-27c8.22	3.89823e-41	1.48746	0.47	0.086	7.71226e-37	Superficial Chondrocyte	si:dkeyp-27c8.2
zgc:103438	4.54598e-41	1.48886	0.34	0.045	8.99376e-37	Superficial Chondrocyte	zgc:103438
s100a10b	8.01884e-41	1.4281	1	0.994	1.58645e-36	Superficial Chondrocyte	s100a10b
si:busm1-57f23.12	1.07955e-40	1.49951	0.99	0.616	2.13578e-36	Superficial Chondrocyte	si:busm1-57f23.1
ccl44	3.35575e-40	2.3644	0.63	0.16	6.63902e-36	Superficial Chondrocyte	ccl44
si:ch73-119p20.1	4.21873e-40	0.640424	0.22	0.018	8.34634e-36	Superficial Chondrocyte	si:ch73-119p20.1
mgll1	1.56595e-39	1.08819	0.26	0.026	3.09808e-35	Superficial Chondrocyte	mgll
s1pr3a2	4.75387e-39	0.975632	0.26	0.025	9.40506e-35	Superficial Chondrocyte	s1pr3a
kalrnb	1.01373e-38	1.28445	0.41	0.069	2.00556e-34	Superficial Chondrocyte	kalrnb
pdgfd	7.66889e-38	0.436791	0.11	0.004	1.51721e-33	Superficial Chondrocyte	pdgfd
sema3h	3.57084e-37	0.451913	0.12	0.005	7.06455e-33	Superficial Chondrocyte	sema3h
kif5bb	4.60592e-37	1.37869	0.45	0.086	9.11234e-33	Superficial Chondrocyte	kif5bb
pmp22a	1.52771e-36	1.90396	0.9	0.515	3.02242e-32	Superficial Chondrocyte	pmp22a
phlda2	3.04067e-36	2.45657	0.84	0.358	6.01567e-32	Superficial Chondrocyte	phlda2
atf5a	2.78186e-35	1.15972	0.33	0.049	5.50363e-31	Superficial Chondrocyte	atf5a
fstl1b	2.85422e-35	1.71009	0.87	0.476	5.64678e-31	Superficial Chondrocyte	fstl1b
s100v2	3.56473e-35	1.59267	0.93	0.689	7.05247e-31	Superficial Chondrocyte	s100v2
si:dkeyp-66d1.7	1.65108e-34	1.71437	0.65	0.191	3.2665e-30	Superficial Chondrocyte	si:dkeyp-66d1.7
crip1	3.39006e-34	2.49507	0.91	0.609	6.7069e-30	Superficial Chondrocyte	crip1
endouc	3.55614e-34	2.22462	0.84	0.423	7.03547e-30	Superficial Chondrocyte	endouc
ckba	1.77621e-33	1.93744	0.91	0.619	3.51406e-29	Superficial Chondrocyte	ckba
cd99	2.80544e-33	1.68397	0.92	0.747	5.55028e-29	Superficial Chondrocyte	cd99
emilin2a	3.48854e-33	1.49005	0.48	0.11	6.90172e-29	Superficial Chondrocyte	emilin2a
map1ab	8.80238e-33	1.4056	0.36	0.061	1.74146e-28	Superficial Chondrocyte	map1ab
CABZ01057057.1	9.0077e-33	0.971583	0.22	0.023	1.78208e-28	Superficial Chondrocyte	CABZ01057057.1
scinla	4.44531e-32	1.76749	0.91	0.514	8.79459e-28	Superficial Chondrocyte	scinla
gcnt4a2	9.51751e-32	1.01018	0.26	0.032	1.88294e-27	Superficial Chondrocyte	gcnt4a
tax1bp3	5.05181e-31	1.32551	0.6	0.182	9.9945e-27	Superficial Chondrocyte	tax1bp3
fstl1a	1.00949e-30	1.16117	0.43	0.09	1.99718e-26	Superficial Chondrocyte	fstl1a
mt-atp6	1.28166e-30	1.27815	1	0.901	2.53563e-26	Superficial Chondrocyte	mt-atp6
lamb1b	3.47794e-30	1.09439	0.41	0.084	6.88076e-26	Superficial Chondrocyte	lamb1b
ezrb2	3.61246e-30	1.44227	0.46	0.109	7.14689e-26	Superficial Chondrocyte	ezrb
anxa2a	4.47666e-30	1.6261	0.96	0.845	8.85662e-26	Superficial Chondrocyte	anxa2a
bmp2b2	5.00749e-30	1.45624	0.31	0.049	9.90682e-26	Superficial Chondrocyte	bmp2b
emilin2b	5.29571e-30	1.33268	0.39	0.079	1.0477e-25	Superficial Chondrocyte	emilin2b
cfap45	6.93065e-30	0.696365	0.19	0.018	1.37116e-25	Superficial Chondrocyte	cfap45
LOC108180269	7.92476e-30	0.974113	0.3	0.047	1.56783e-25	Superficial Chondrocyte	LOC108180269
ltbp1	1.78301e-29	1.20579	0.31	0.05	3.5275e-25	Superficial Chondrocyte	ltbp1
gpc5c	1.92349e-29	0.678597	0.17	0.015	3.80543e-25	Superficial Chondrocyte	gpc5c
wnt9a	1.98562e-29	0.669402	0.18	0.017	3.92835e-25	Superficial Chondrocyte	wnt9a
fxyd12	3.57277e-29	1.36938	0.95	0.678	7.06836e-25	Superficial Chondrocyte	fxyd1
tns2b	3.58901e-28	0.514885	0.11	0.006	7.10049e-24	Superficial Chondrocyte	tns2b
hsd3b7	8.67485e-28	1.52332	0.65	0.236	1.71623e-23	Superficial Chondrocyte	hsd3b7
mfge8b2	9.78082e-28	1.02028	0.25	0.035	1.93504e-23	Superficial Chondrocyte	mfge8b
fam198b2	2.02108e-27	0.735185	0.21	0.024	3.9985e-23	Superficial Chondrocyte	fam198b
si:ch211-158d24.4	2.1041e-27	0.583028	0.14	0.011	4.16276e-23	Superficial Chondrocyte	si:ch211-158d24.4
ctgfb	3.68202e-27	1.86568	0.49	0.13	7.28452e-23	Superficial Chondrocyte	ctgfb
TTC9	1.71899e-26	0.466664	0.12	0.008	3.40085e-22	Superficial Chondrocyte	TTC9
itga9	2.14175e-26	1.4513	0.5	0.143	4.23724e-22	Superficial Chondrocyte	itga9
camsap2b	3.16642e-26	0.917461	0.26	0.039	6.26444e-22	Superficial Chondrocyte	camsap2b
phex	4.60191e-26	1.21768	0.35	0.072	9.10442e-22	Superficial Chondrocyte	phex
gsna	1.02998e-25	1.72864	0.72	0.338	2.03772e-21	Superficial Chondrocyte	gsna
calm2b	1.09462e-25	1.57935	0.87	0.627	2.16559e-21	Superficial Chondrocyte	calm2b
fam219aa1	1.30611e-25	1.06682	0.31	0.058	2.584e-21	Superficial Chondrocyte	fam219aa
sema3fb	4.43996e-25	0.60388	0.16	0.016	8.78402e-21	Superficial Chondrocyte	sema3fb
cyb5r1	6.23822e-25	1.30232	0.55	0.182	1.23417e-20	Superficial Chondrocyte	cyb5r1
capns1b	6.76309e-25	1.52132	0.76	0.423	1.33801e-20	Superficial Chondrocyte	capns1b
cox6a2	4.03044e-24	0.590994	0.15	0.014	7.97381e-20	Superficial Chondrocyte	cox6a2
cd9b	4.24633e-24	1.17574	0.29	0.053	8.40093e-20	Superficial Chondrocyte	cd9b
anxa132	4.31577e-24	1.72911	0.65	0.292	8.53832e-20	Superficial Chondrocyte	anxa13
adam9	5.78968e-24	0.556718	0.16	0.016	1.14543e-19	Superficial Chondrocyte	adam9
gbp1	7.66427e-24	0.330276	0.1	0.006	1.5163e-19	Superficial Chondrocyte	gbp1
mustn1a	1.09842e-23	1.11354	0.44	0.116	2.17311e-19	Superficial Chondrocyte	mustn1a
rin1a	2.07754e-23	0.558288	0.17	0.019	4.11021e-19	Superficial Chondrocyte	rin1a
nccrp1	2.69729e-23	1.32649	0.54	0.19	5.33631e-19	Superficial Chondrocyte	nccrp1
igfbp5a	3.18774e-23	0.618649	0.14	0.013	6.30663e-19	Superficial Chondrocyte	igfbp5a
lgals3b	3.24823e-23	1.51165	0.8	0.513	6.42629e-19	Superficial Chondrocyte	lgals3b
ywhaqb	3.3434e-23	1.47983	0.59	0.232	6.61459e-19	Superficial Chondrocyte	ywhaqb
ywhaqa1	6.40215e-23	0.911596	0.39	0.095	1.2666e-18	Superficial Chondrocyte	ywhaqa
si:ch211-196g2.4	1.13614e-22	0.869115	0.22	0.032	2.24774e-18	Superficial Chondrocyte	si:ch211-196g2.4
zgc:77486	1.56008e-22	1.28903	0.71	0.321	3.08646e-18	Superficial Chondrocyte	zgc:77486
rgcc1	3.4641e-22	1.53265	0.76	0.351	6.85338e-18	Superficial Chondrocyte	rgcc
cyth1a1	6.25978e-22	1.06362	0.41	0.109	1.23843e-17	Superficial Chondrocyte	cyth1a
rhoaa	6.35811e-22	1.2745	0.68	0.319	1.25789e-17	Superficial Chondrocyte	rhoaa
rabac1	9.77456e-22	1.20621	0.71	0.339	1.9338e-17	Superficial Chondrocyte	rabac1
zgc:175088	3.29538e-21	1.22455	0.52	0.183	6.51957e-17	Superficial Chondrocyte	zgc:175088
dpysl2b	3.98145e-21	1.15624	0.46	0.144	7.8769e-17	Superficial Chondrocyte	dpysl2b
tgfbr2b	4.89906e-21	1.02465	0.41	0.115	9.69229e-17	Superficial Chondrocyte	tgfbr2b
anxa4	5.57893e-21	1.19532	0.89	0.704	1.10374e-16	Superficial Chondrocyte	anxa4
pdlim5b	8.75597e-21	0.587426	0.18	0.024	1.73228e-16	Superficial Chondrocyte	pdlim5b
serpine2	1.9178e-20	2.12298	0.62	0.283	3.79418e-16	Superficial Chondrocyte	serpine2
ppfibp2b	2.09976e-20	0.410876	0.14	0.015	4.15417e-16	Superficial Chondrocyte	ppfibp2b
cpne21	2.19376e-20	0.678814	0.18	0.025	4.34014e-16	Superficial Chondrocyte	cpne2
si:dkeyp-110e4.61	2.39413e-20	0.917312	0.29	0.061	4.73655e-16	Superficial Chondrocyte	si:dkeyp-110e4.6
hspa8	2.84035e-20	0.690422	0.99	0.986	5.61935e-16	Superficial Chondrocyte	hspa8
rasal22	3.02972e-20	0.635117	0.19	0.027	5.99399e-16	Superficial Chondrocyte	rasal2
tagln2	3.14883e-20	1.48251	0.88	0.688	6.22964e-16	Superficial Chondrocyte	tagln2
ackr3b	4.06588e-20	1.44371	0.67	0.306	8.04393e-16	Superficial Chondrocyte	ackr3b
gfpt2	6.96157e-20	1.41408	0.69	0.305	1.37728e-15	Superficial Chondrocyte	gfpt2
krt4	7.32e-20	1.19238	0.95	0.807	1.44819e-15	Superficial Chondrocyte	krt4
ppiab	1.76193e-19	0.866282	0.92	0.883	3.48581e-15	Superficial Chondrocyte	ppiab
cd81a	2.58488e-19	1.06038	0.92	0.853	5.11394e-15	Superficial Chondrocyte	cd81a
anxa1a	5.78978e-19	1.09606	0.94	0.854	1.14545e-14	Superficial Chondrocyte	anxa1a
mt-nd1	1.16079e-18	1.21932	0.78	0.448	2.2965e-14	Superficial Chondrocyte	mt-nd1
hipk2	1.68633e-18	0.488434	0.12	0.012	3.33624e-14	Superficial Chondrocyte	hipk2
itga4	1.72572e-18	0.58154	0.15	0.019	3.41416e-14	Superficial Chondrocyte	itga4
zgc:193505	3.60117e-18	0.983819	0.24	0.048	7.12455e-14	Superficial Chondrocyte	zgc:193505
si:ch211-165e15.1	4.25414e-18	0.591463	0.11	0.01	8.4164e-14	Superficial Chondrocyte	si:ch211-165e15.1
psmb1	4.78146e-18	0.817634	0.34	0.091	9.45963e-14	Superficial Chondrocyte	psmb1
mibp22	8.34319e-18	0.86518	0.95	0.889	1.65062e-13	Superficial Chondrocyte	mibp2
sox62	9.8748e-18	0.447485	0.15	0.019	1.95363e-13	Superficial Chondrocyte	sox6
si:ch73-389b16.2	1.51933e-17	0.481482	0.12	0.013	3.00584e-13	Superficial Chondrocyte	si:ch73-389b16.2
pdia5	3.99458e-17	0.95455	0.28	0.067	7.90288e-13	Superficial Chondrocyte	pdia5
arpc5a	4.72591e-17	0.853316	0.26	0.058	9.34975e-13	Superficial Chondrocyte	arpc5a
itgb51	4.75588e-17	0.70372	0.22	0.042	9.40903e-13	Superficial Chondrocyte	itgb5
stk102	5.17294e-17	0.434462	0.14	0.018	1.02341e-12	Superficial Chondrocyte	stk10
pkig	7.85777e-17	0.833103	0.37	0.11	1.55458e-12	Superficial Chondrocyte	pkig
esyt2a	8.20343e-17	0.958472	0.38	0.117	1.62297e-12	Superficial Chondrocyte	esyt2a
slc25a55b	1.31691e-16	0.38746	0.13	0.016	2.60538e-12	Superficial Chondrocyte	slc25a55b
zfyve9a	1.47339e-16	0.56608	0.2	0.036	2.91495e-12	Superficial Chondrocyte	zfyve9a
skib1	3.65022e-16	0.902497	0.31	0.083	7.2216e-12	Superficial Chondrocyte	skib
cox7c	3.94952e-16	1.01109	0.67	0.34	7.81374e-12	Superficial Chondrocyte	cox7c
tmsb2	4.61118e-16	1.33124	0.33	0.095	9.12275e-12	Superficial Chondrocyte	tmsb2
pkp1b	7.41135e-16	0.417301	0.11	0.012	1.46626e-11	Superficial Chondrocyte	pkp1b
nfixb1	7.76889e-16	1.14196	0.53	0.22	1.537e-11	Superficial Chondrocyte	nfixb
hspb8	9.90685e-16	1.01988	0.41	0.134	1.95997e-11	Superficial Chondrocyte	hspb8
atf5b2	1.47502e-15	1.17401	0.58	0.279	2.91819e-11	Superficial Chondrocyte	atf5b
capn2a	1.5014e-15	1.07076	0.45	0.168	2.97036e-11	Superficial Chondrocyte	capn2a
aldh1a2	1.98994e-15	0.425407	0.12	0.015	3.9369e-11	Superficial Chondrocyte	aldh1a2
mt-nd2	2.18523e-15	0.934812	0.76	0.463	4.32326e-11	Superficial Chondrocyte	mt-nd2
fkbp1aa2	2.70476e-15	1.11534	0.61	0.312	5.35111e-11	Superficial Chondrocyte	fkbp1aa
dlx6a2	2.9923e-15	0.609873	0.18	0.032	5.91996e-11	Superficial Chondrocyte	dlx6a
kank2	3.37192e-15	1.03393	0.43	0.156	6.671e-11	Superficial Chondrocyte	kank2
swap70b	7.29921e-15	0.596605	0.21	0.043	1.44408e-10	Superficial Chondrocyte	swap70b
ace2	8.17535e-15	0.511508	0.15	0.023	1.61741e-10	Superficial Chondrocyte	ace
ptp4a12	1.17922e-14	1.0993	0.61	0.313	2.33297e-10	Superficial Chondrocyte	ptp4a1
s100w	1.35606e-14	1.24491	0.59	0.293	2.68282e-10	Superficial Chondrocyte	s100w
pdgfc	1.3971e-14	0.521298	0.11	0.013	2.76403e-10	Superficial Chondrocyte	pdgfc
tuba8l3	1.50145e-14	0.958553	0.5	0.206	2.97047e-10	Superficial Chondrocyte	tuba8l3
nupr1b2	1.53752e-14	1.43888	0.58	0.285	3.04182e-10	Superficial Chondrocyte	nupr1b
vmp1	2.69708e-14	0.723223	0.18	0.035	5.33589e-10	Superficial Chondrocyte	vmp1
CABZ01039304.1	2.97133e-14	0.786896	0.35	0.111	5.87848e-10	Superficial Chondrocyte	CABZ01039304.1
CR376783.12	3.22789e-14	0.765584	0.27	0.071	6.38606e-10	Superficial Chondrocyte	CR376783.1
ctnnbip11	3.86158e-14	0.67123	0.2	0.042	7.63974e-10	Superficial Chondrocyte	ctnnbip1
slc38a22	4.03875e-14	0.833466	0.37	0.121	7.99026e-10	Superficial Chondrocyte	slc38a2
fundc21	4.36323e-14	1.0103	0.48	0.207	8.6322e-10	Superficial Chondrocyte	fundc2
itpripl21	5.35764e-14	0.78768	0.28	0.075	1.05995e-09	Superficial Chondrocyte	itpripl2
glud1a1	5.35848e-14	1.01574	0.74	0.47	1.06012e-09	Superficial Chondrocyte	glud1a
lmcd1	5.66821e-14	0.705222	0.2	0.042	1.1214e-09	Superficial Chondrocyte	lmcd1
clip2	7.39447e-14	0.508058	0.15	0.025	1.46292e-09	Superficial Chondrocyte	clip2
pmp22b	7.74493e-14	1.02352	0.94	0.764	1.53226e-09	Superficial Chondrocyte	pmp22b
ACKR2	8.75783e-14	0.699022	0.2	0.042	1.73265e-09	Superficial Chondrocyte	ACKR2
clu	8.78813e-14	0.911321	0.78	0.455	1.73864e-09	Superficial Chondrocyte	clu
siae	8.92338e-14	0.770026	0.23	0.056	1.7654e-09	Superficial Chondrocyte	siae
wwp22	1.08544e-13	0.54583	0.26	0.066	2.14743e-09	Superficial Chondrocyte	wwp2
hsd17b7	1.22043e-13	0.519395	0.1	0.012	2.41449e-09	Superficial Chondrocyte	hsd17b7
ackr4b1	1.22246e-13	0.511412	0.13	0.019	2.41851e-09	Superficial Chondrocyte	ackr4b
dbi	1.27017e-13	1.04759	0.64	0.377	2.5129e-09	Superficial Chondrocyte	dbi
pafah1b1b	1.29053e-13	0.760295	0.28	0.078	2.55318e-09	Superficial Chondrocyte	pafah1b1b
pam	1.56791e-13	0.537188	0.19	0.039	3.10195e-09	Superficial Chondrocyte	pam
si:dkey-19b23.82	2.28463e-13	0.863065	0.37	0.125	4.5199e-09	Superficial Chondrocyte	si:dkey-19b23.8
ppt1	2.33862e-13	1.01855	0.65	0.38	4.62673e-09	Superficial Chondrocyte	ppt1
perp	2.43754e-13	1.19175	0.6	0.33	4.82243e-09	Superficial Chondrocyte	perp
CU638870.1	2.44872e-13	0.953751	0.53	0.24	4.84455e-09	Superficial Chondrocyte	CU638870.1
hbegfa	2.58405e-13	1.29055	0.73	0.5	5.11229e-09	Superficial Chondrocyte	hbegfa
si:dkey-17o15.21	2.75676e-13	0.613871	0.22	0.052	5.45397e-09	Superficial Chondrocyte	si:dkey-17o15.2
arhgef4	4.10878e-13	0.474725	0.16	0.03	8.1288e-09	Superficial Chondrocyte	arhgef4
dgkaa	4.21008e-13	0.54319	0.13	0.02	8.32921e-09	Superficial Chondrocyte	dgkaa
has1	4.84329e-13	0.529326	0.1	0.012	9.58197e-09	Superficial Chondrocyte	has1
fpr1	6.34868e-13	0.709697	0.52	0.224	1.25602e-08	Superficial Chondrocyte	fpr1
atf4b2	7.36948e-13	0.626941	0.98	0.958	1.45798e-08	Superficial Chondrocyte	atf4b
tex264a1	9.20479e-13	0.703571	0.24	0.063	1.82108e-08	Superficial Chondrocyte	tex264a
klf6a	9.82185e-13	1.09932	0.82	0.611	1.94316e-08	Superficial Chondrocyte	klf6a
tns1b	1.98066e-12	0.810738	0.38	0.139	3.91853e-08	Superficial Chondrocyte	tns1b
tmem65	2.24483e-12	0.513122	0.14	0.024	4.44117e-08	Superficial Chondrocyte	tmem65
vim	2.39745e-12	1.02195	0.78	0.487	4.74311e-08	Superficial Chondrocyte	vim
si:dkey-187e18.1	2.75003e-12	0.853225	0.32	0.106	5.44067e-08	Superficial Chondrocyte	si:dkey-187e18.1
CABZ01090041.1	2.78283e-12	0.396572	0.12	0.018	5.50555e-08	Superficial Chondrocyte	CABZ01090041.1
cdc42l	2.9169e-12	1.04061	0.51	0.245	5.77079e-08	Superficial Chondrocyte	cdc42l
myoc	3.07729e-12	1.87126	0.39	0.151	6.0881e-08	Superficial Chondrocyte	myoc
pfn22	3.38499e-12	0.744053	0.8	0.575	6.69687e-08	Superficial Chondrocyte	pfn2
CR848833.1	3.68362e-12	0.396118	0.1	0.013	7.28767e-08	Superficial Chondrocyte	CR848833.1
stmn4l	3.84543e-12	0.442625	0.13	0.021	7.60779e-08	Superficial Chondrocyte	stmn4l
dlx3b	3.85925e-12	0.954977	0.79	0.575	7.63514e-08	Superficial Chondrocyte	dlx3b
emp2	4.25975e-12	0.944531	0.45	0.197	8.42749e-08	Superficial Chondrocyte	emp2
hdac9b	4.97671e-12	0.476708	0.1	0.013	9.84592e-08	Superficial Chondrocyte	hdac9b
tuba1a	5.78764e-12	0.767141	0.23	0.061	1.14503e-07	Superficial Chondrocyte	tuba1a
barx1	6.51602e-12	0.589272	0.14	0.025	1.28913e-07	Superficial Chondrocyte	barx1
zmp:0000001082	7.70471e-12	0.741877	0.22	0.056	1.5243e-07	Superficial Chondrocyte	zmp:0000001082
LOC1018850622	8.0574e-12	0.78913	0.31	0.099	1.59408e-07	Superficial Chondrocyte	LOC101885062
prelp	1.12997e-11	0.715852	0.34	0.118	2.23553e-07	Superficial Chondrocyte	prelp
hpcal1	1.26038e-11	0.506387	0.15	0.029	2.49354e-07	Superficial Chondrocyte	hpcal1
fam129ab	1.35839e-11	0.462474	0.1	0.014	2.68744e-07	Superficial Chondrocyte	fam129ab
ndrg1a	1.6142e-11	0.703775	0.14	0.026	3.19353e-07	Superficial Chondrocyte	ndrg1a
msna2	1.72465e-11	0.969747	0.81	0.645	3.41204e-07	Superficial Chondrocyte	msna
jpt1b	1.81005e-11	0.896236	0.67	0.441	3.58101e-07	Superficial Chondrocyte	jpt1b
fam114a1	1.86277e-11	0.422484	0.15	0.03	3.68531e-07	Superficial Chondrocyte	fam114a1
ap1ar	2.0866e-11	0.52657	0.15	0.03	4.12813e-07	Superficial Chondrocyte	ap1ar
ccdc802	2.21465e-11	1.04036	0.51	0.247	4.38146e-07	Superficial Chondrocyte	ccdc80
ywhaz	2.84178e-11	0.959455	0.69	0.477	5.62217e-07	Superficial Chondrocyte	ywhaz
rab10	2.89305e-11	0.847441	0.75	0.532	5.72362e-07	Superficial Chondrocyte	rab10
psma3	3.20421e-11	0.748748	0.3	0.102	6.33922e-07	Superficial Chondrocyte	psma3
trappc3	3.27519e-11	0.515357	0.18	0.042	6.47963e-07	Superficial Chondrocyte	trappc3
c1qtnf2	3.38586e-11	0.30052	0.11	0.017	6.69858e-07	Superficial Chondrocyte	c1qtnf2
tln1	3.45778e-11	0.790536	0.36	0.137	6.84086e-07	Superficial Chondrocyte	tln1
ehd1a	3.47121e-11	0.462607	0.12	0.02	6.86745e-07	Superficial Chondrocyte	ehd1a
nck1a	3.7535e-11	1.06508	0.31	0.109	7.42592e-07	Superficial Chondrocyte	nck1a
nck1b2	3.75554e-11	0.794807	0.38	0.148	7.42996e-07	Superficial Chondrocyte	nck1b
trak1a	3.84612e-11	0.40484	0.12	0.02	7.60917e-07	Superficial Chondrocyte	trak1a
CR925728.1	3.94262e-11	0.6006	0.14	0.027	7.80008e-07	Superficial Chondrocyte	CR925728.1
si:dkey-238c7.16	4.26691e-11	0.961764	0.5	0.253	8.44165e-07	Superficial Chondrocyte	si:dkey-238c7.16
schip11	5.14045e-11	0.491101	0.22	0.058	1.01699e-06	Superficial Chondrocyte	schip1
six1b	5.41262e-11	0.32501	0.1	0.015	1.07083e-06	Superficial Chondrocyte	six1b
si:ch211-157j23.3	6.21626e-11	0.463404	0.14	0.027	1.22982e-06	Superficial Chondrocyte	si:ch211-157j23.3
dnajb5	8.23868e-11	0.484092	0.16	0.035	1.62994e-06	Superficial Chondrocyte	dnajb5
cyb5r3	8.43381e-11	0.768151	0.29	0.1	1.66854e-06	Superficial Chondrocyte	cyb5r3
dlx4b	8.82228e-11	0.394537	0.14	0.027	1.7454e-06	Superficial Chondrocyte	dlx4b
creb3l3l1	1.04572e-10	0.993256	0.48	0.241	2.06885e-06	Superficial Chondrocyte	creb3l3l
rhogb	1.07587e-10	0.55149	0.18	0.043	2.12851e-06	Superficial Chondrocyte	rhogb
slc8a2a	1.13811e-10	0.460366	0.14	0.028	2.25164e-06	Superficial Chondrocyte	slc8a2a
zgc:162939	1.22525e-10	0.694812	0.28	0.092	2.42403e-06	Superficial Chondrocyte	zgc:162939
ppiaa	1.24288e-10	0.443861	0.97	0.959	2.45892e-06	Superficial Chondrocyte	ppiaa
rhobtb4	1.27747e-10	0.824907	0.21	0.057	2.52735e-06	Superficial Chondrocyte	rhobtb4
krt18b	1.31368e-10	0.669163	0.98	0.85	2.59898e-06	Superficial Chondrocyte	krt18b
arpc1a2	1.5238e-10	0.874005	0.52	0.282	3.01469e-06	Superficial Chondrocyte	arpc1a
cfl1	1.55127e-10	0.754831	0.83	0.7	3.06904e-06	Superficial Chondrocyte	cfl1
hhip	1.73033e-10	0.449566	0.13	0.025	3.42328e-06	Superficial Chondrocyte	hhip
atp5f1b	1.74909e-10	0.715413	0.77	0.598	3.46041e-06	Superficial Chondrocyte	atp5f1b
si:zfos-2326c3.2	1.82109e-10	0.629911	0.18	0.044	3.60284e-06	Superficial Chondrocyte	si:zfos-2326c3.2
snx18a	1.83688e-10	0.511133	0.2	0.053	3.63409e-06	Superficial Chondrocyte	snx18a
dynlrb1	1.91218e-10	0.955836	0.47	0.24	3.78306e-06	Superficial Chondrocyte	dynlrb1
mt-nd5	1.98383e-10	0.904179	0.48	0.233	3.9248e-06	Superficial Chondrocyte	mt-nd5
mt-nd3	2.15741e-10	0.85752	0.73	0.487	4.26822e-06	Superficial Chondrocyte	mt-nd3
iba57	2.75629e-10	0.450706	0.1	0.016	5.45305e-06	Superficial Chondrocyte	iba57
rac1a1	2.81435e-10	0.849371	0.45	0.217	5.5679e-06	Superficial Chondrocyte	rac1a
uap1	2.92918e-10	0.827269	0.45	0.206	5.79508e-06	Superficial Chondrocyte	uap1
FBXO48	3.06977e-10	0.560801	0.18	0.045	6.07323e-06	Superficial Chondrocyte	FBXO48
daam1a	3.24178e-10	0.596149	0.28	0.095	6.41354e-06	Superficial Chondrocyte	daam1a
antxr2a	3.50495e-10	0.949877	0.59	0.344	6.93419e-06	Superficial Chondrocyte	antxr2a
nme2b.1	3.56814e-10	0.473514	0.98	0.964	7.05922e-06	Superficial Chondrocyte	nme2b.1
tnfaip6	3.58834e-10	1.6679	0.81	0.665	7.09918e-06	Superficial Chondrocyte	tnfaip6
LOC100330186	3.87658e-10	0.434063	0.11	0.019	7.66942e-06	Superficial Chondrocyte	LOC100330186
plod22	4.11837e-10	0.529128	0.24	0.072	8.14778e-06	Superficial Chondrocyte	plod2
clip3	4.16475e-10	0.560965	0.19	0.049	8.23955e-06	Superficial Chondrocyte	clip3
hadhb	4.84414e-10	0.536791	0.18	0.046	9.58365e-06	Superficial Chondrocyte	hadhb
arpc3	5.28589e-10	0.994005	0.42	0.201	1.04576e-05	Superficial Chondrocyte	arpc3
osr1	5.83212e-10	0.787951	0.45	0.21	1.15383e-05	Superficial Chondrocyte	osr1
pxdc1b	5.96876e-10	0.41399	0.1	0.016	1.18086e-05	Superficial Chondrocyte	pxdc1b
rnd3a	6.13208e-10	1.01791	0.62	0.401	1.21317e-05	Superficial Chondrocyte	rnd3a
vdac2	7.30144e-10	0.867729	0.69	0.503	1.44452e-05	Superficial Chondrocyte	vdac2
cd151l	7.54416e-10	0.503149	0.21	0.059	1.49254e-05	Superficial Chondrocyte	cd151l
dusp4	7.93897e-10	0.760819	0.17	0.043	1.57065e-05	Superficial Chondrocyte	dusp4
pdcd62	8.16139e-10	0.67254	0.84	0.667	1.61465e-05	Superficial Chondrocyte	pdcd6
c1qtnf5	8.93787e-10	0.907851	0.2	0.056	1.76827e-05	Superficial Chondrocyte	c1qtnf5
hunk1	9.15785e-10	0.390061	0.14	0.03	1.81179e-05	Superficial Chondrocyte	hunk
dynlt3	9.59289e-10	0.84853	0.39	0.178	1.89786e-05	Superficial Chondrocyte	dynlt3
sptan1	9.6652e-10	0.530537	0.18	0.046	1.91216e-05	Superficial Chondrocyte	sptan1
hs3st1	9.83299e-10	0.744807	0.34	0.137	1.94536e-05	Superficial Chondrocyte	hs3st1
uchl3	9.90345e-10	0.370046	0.18	0.046	1.9593e-05	Superficial Chondrocyte	uchl3
tspan3a	1.08712e-09	0.849963	0.32	0.125	2.15077e-05	Superficial Chondrocyte	tspan3a
foxp4	1.37597e-09	1.0182	0.26	0.089	2.72222e-05	Superficial Chondrocyte	foxp4
dync1i2b	1.53825e-09	0.372744	0.12	0.023	3.04327e-05	Superficial Chondrocyte	dync1i2b
elovl1b2	1.62709e-09	0.776944	0.77	0.571	3.21903e-05	Superficial Chondrocyte	elovl1b
aldocb	1.63677e-09	0.872478	0.34	0.138	3.23819e-05	Superficial Chondrocyte	aldocb
myof	1.79556e-09	0.427749	0.17	0.042	3.55233e-05	Superficial Chondrocyte	myof
GCA	1.83235e-09	0.727416	0.41	0.19	3.62512e-05	Superficial Chondrocyte	GCA
tusc3	1.89061e-09	0.443452	0.11	0.02	3.74037e-05	Superficial Chondrocyte	tusc3
si:dkey-25e12.3	1.96161e-09	0.742704	0.44	0.202	3.88084e-05	Superficial Chondrocyte	si:dkey-25e12.3
cst14a.2	2.03343e-09	0.80807	0.44	0.218	4.02295e-05	Superficial Chondrocyte	cst14a.2
slc25a19	2.11028e-09	0.505685	0.17	0.044	4.17498e-05	Superficial Chondrocyte	slc25a19
syngr2a	2.28566e-09	0.634326	0.25	0.085	4.52194e-05	Superficial Chondrocyte	syngr2a
eno1a2	2.59102e-09	0.985957	0.47	0.26	5.12607e-05	Superficial Chondrocyte	eno1a
itgb1a	3.50821e-09	0.875593	0.37	0.166	6.94063e-05	Superficial Chondrocyte	itgb1a
hspg22	3.97319e-09	0.593896	0.26	0.09	7.86056e-05	Superficial Chondrocyte	hspg2
LOC110437921	4.47389e-09	0.383144	0.11	0.021	8.85114e-05	Superficial Chondrocyte	LOC110437921
foxc1b2	4.5237e-09	0.646069	0.26	0.09	8.94969e-05	Superficial Chondrocyte	foxc1b
arpc5b	4.95965e-09	0.64407	0.17	0.045	9.81216e-05	Superficial Chondrocyte	arpc5b
eef1a1l11	5.09877e-09	0.383288	1	1	0.000100874	Superficial Chondrocyte	eef1a1l1
si:dkey-27i16.2	5.47923e-09	0.945795	0.3	0.113	0.000108401	Superficial Chondrocyte	si:dkey-27i16.2
sema3e	5.8561e-09	0.667886	0.24	0.08	0.000115857	Superficial Chondrocyte	sema3e
clasp2	5.94426e-09	0.493145	0.14	0.032	0.000117601	Superficial Chondrocyte	clasp2
selenok	6.56303e-09	0.723078	0.39	0.182	0.000129843	Superficial Chondrocyte	selenok
clic1	6.75234e-09	0.414791	0.2	0.059	0.000133588	Superficial Chondrocyte	clic1
FO082781.1	6.84263e-09	0.620842	0.24	0.081	0.000135375	Superficial Chondrocyte	FO082781.1
atp5pd	7.64173e-09	0.696802	0.4	0.193	0.000151184	Superficial Chondrocyte	atp5pd
lipcb	1.32491e-08	0.374672	0.1	0.019	0.00026212	Superficial Chondrocyte	lipcb
si:ch211-1a19.32	1.35955e-08	0.550366	0.9	0.748	0.000268973	Superficial Chondrocyte	si:ch211-1a19.3
slc6a6b2	1.38075e-08	0.865224	0.37	0.164	0.000273168	Superficial Chondrocyte	slc6a6b
ISCU (1 of many)	1.49194e-08	0.729446	0.29	0.114	0.000295164	Superficial Chondrocyte	ISCU (1 of many)
atp5fa1	1.574e-08	0.804058	0.55	0.351	0.000311399	Superficial Chondrocyte	atp5fa1
sri	1.84684e-08	0.638622	0.41	0.198	0.00036538	Superficial Chondrocyte	sri
si:dkey-253i9.4	1.84998e-08	0.527351	0.22	0.072	0.000366	Superficial Chondrocyte	si:dkey-253i9.4
gapdhs2	2.39504e-08	0.65111	0.88	0.811	0.000473834	Superficial Chondrocyte	gapdhs
ccser2a1	2.54381e-08	0.314471	0.12	0.026	0.000503267	Superficial Chondrocyte	ccser2a
icn	2.66038e-08	0.560654	1	0.981	0.00052633	Superficial Chondrocyte	icn
cst14b.1	2.70915e-08	0.673527	0.43	0.209	0.000535978	Superficial Chondrocyte	cst14b.1
psma4	2.73276e-08	0.573269	0.32	0.135	0.00054065	Superficial Chondrocyte	psma4
hdlbpa	2.75788e-08	0.729934	0.63	0.414	0.000545619	Superficial Chondrocyte	hdlbpa
vps26bl	2.80225e-08	0.368025	0.12	0.026	0.000554397	Superficial Chondrocyte	vps26bl
sulf1	2.87677e-08	0.385087	0.14	0.034	0.00056914	Superficial Chondrocyte	sulf1
ctbp1	2.9456e-08	0.668454	0.42	0.212	0.000582758	Superficial Chondrocyte	ctbp1
ddost	3.50001e-08	0.554332	0.22	0.075	0.000692441	Superficial Chondrocyte	ddost
gna13a	3.6031e-08	0.595001	0.13	0.031	0.000712837	Superficial Chondrocyte	gna13a
epn2	3.65263e-08	0.456919	0.12	0.027	0.000722637	Superficial Chondrocyte	epn2
mt-nd4	3.70712e-08	0.705605	0.82	0.683	0.000733417	Superficial Chondrocyte	mt-nd4
tpt11	4.12315e-08	0.39606	0.99	0.986	0.000815724	Superficial Chondrocyte	tpt1
COX3	4.77296e-08	0.406795	1	0.98	0.000944283	Superficial Chondrocyte	COX3
ehbp1l1b	5.00282e-08	0.333678	0.1	0.02	0.000989758	Superficial Chondrocyte	ehbp1l1b
tbrg11	5.196e-08	0.371259	0.16	0.044	0.00102798	Superficial Chondrocyte	tbrg1
bgnb1	5.20602e-08	0.581197	0.36	0.159	0.00102996	Superficial Chondrocyte	bgnb
plscr3b	5.26778e-08	0.776231	0.49	0.283	0.00104218	Superficial Chondrocyte	plscr3b
cmpk1	5.4366e-08	0.640236	0.31	0.135	0.00107558	Superficial Chondrocyte	cmpk
crabp2b	5.68678e-08	0.914498	0.34	0.159	0.00112507	Superficial Chondrocyte	crabp2b
nucb1	5.93371e-08	0.49236	0.2	0.065	0.00117393	Superficial Chondrocyte	nucb1
cst3	6.17237e-08	0.786056	0.78	0.682	0.00122114	Superficial Chondrocyte	cst3
arl8bb1	7.03567e-08	0.538715	0.17	0.049	0.00139194	Superficial Chondrocyte	arl8bb
FP102018.1	7.89327e-08	0.676267	0.4	0.202	0.0015616	Superficial Chondrocyte	FP102018.1
her91	7.95989e-08	0.934481	0.62	0.412	0.00157479	Superficial Chondrocyte	her9
pgam1a2	7.9743e-08	0.877178	0.52	0.302	0.00157764	Superficial Chondrocyte	pgam1a
sh3pxd2aa	8.07011e-08	0.415035	0.17	0.049	0.00159659	Superficial Chondrocyte	sh3pxd2aa
olfml2ba	8.53726e-08	0.811888	0.37	0.181	0.00168901	Superficial Chondrocyte	olfml2ba
anxa11b	8.57432e-08	0.722873	0.54	0.329	0.00169634	Superficial Chondrocyte	anxa11b
tmem176l.1	9.49386e-08	0.661828	0.77	0.662	0.00187827	Superficial Chondrocyte	tmem176l.1
LOC101884451	9.92095e-08	0.747516	0.32	0.141	0.00196276	Superficial Chondrocyte	LOC101884451
npc21	1.03321e-07	0.648781	0.62	0.411	0.0020441	Superficial Chondrocyte	npc2
mt-cyb	1.08069e-07	0.589066	0.87	0.843	0.00213804	Superficial Chondrocyte	mt-cyb
ptgis	1.16353e-07	0.756008	0.14	0.037	0.00230193	Superficial Chondrocyte	ptgis
si:ch211-147a11.32	1.17328e-07	0.644286	0.23	0.083	0.00232122	Superficial Chondrocyte	si:ch211-147a11.3
tbx3a	1.18808e-07	0.242704	0.1	0.02	0.0023505	Superficial Chondrocyte	tbx3a
CABZ01026681.1	1.29364e-07	0.349497	0.14	0.036	0.00255933	Superficial Chondrocyte	CABZ01026681.1
cast	1.31828e-07	0.810222	0.44	0.245	0.00260809	Superficial Chondrocyte	cast
tacc12	1.36391e-07	0.593548	0.34	0.153	0.00269835	Superficial Chondrocyte	tacc1
smim14	1.52423e-07	0.357278	0.14	0.037	0.00301554	Superficial Chondrocyte	smim14
ccnd2b	1.66477e-07	0.399563	0.12	0.029	0.00329358	Superficial Chondrocyte	ccnd2b
capzb	2.09077e-07	0.710297	0.48	0.294	0.00413638	Superficial Chondrocyte	capzb
si:ch211-39i22.1	2.41824e-07	0.518744	0.91	0.693	0.00478425	Superficial Chondrocyte	si:ch211-39i22.1
ywhae1	2.47635e-07	0.722528	0.63	0.462	0.00489922	Superficial Chondrocyte	ywhae1
mcf2l2	2.48522e-07	0.433286	0.12	0.029	0.00491676	Superficial Chondrocyte	mcf2l2
anp32a	2.54522e-07	0.643032	0.37	0.175	0.00503546	Superficial Chondrocyte	anp32a
ctcf	2.56497e-07	0.256405	0.1	0.021	0.00507454	Superficial Chondrocyte	ctcf
scara3	2.62409e-07	0.679059	0.25	0.097	0.00519149	Superficial Chondrocyte	scara3
blvrb	2.80704e-07	0.247425	0.12	0.029	0.00555345	Superficial Chondrocyte	blvrb
kdelr2b	2.84928e-07	0.611177	0.35	0.167	0.00563702	Superficial Chondrocyte	kdelr2b
prkcaa	2.8512e-07	0.383638	0.13	0.034	0.00564081	Superficial Chondrocyte	prkcaa
cpne1	3.40652e-07	0.868823	0.48	0.307	0.00673946	Superficial Chondrocyte	cpne1
ostc	3.43753e-07	0.676048	0.35	0.175	0.00680081	Superficial Chondrocyte	ostc
ahrra	3.638e-07	0.721187	0.22	0.082	0.00719742	Superficial Chondrocyte	ahrra
cdon1	3.693e-07	0.565571	0.28	0.117	0.00730623	Superficial Chondrocyte	cdon
si:ch211-246m6.4	3.75811e-07	0.868652	0.4	0.202	0.00743505	Superficial Chondrocyte	si:ch211-246m6.4
parp3	4.00515e-07	0.319973	0.13	0.034	0.00792379	Superficial Chondrocyte	parp3
zgc:56493	4.02941e-07	0.461666	0.94	0.861	0.00797178	Superficial Chondrocyte	zgc:56493
chmp2bb	4.07448e-07	0.577704	0.24	0.094	0.00806095	Superficial Chondrocyte	chmp2bb
eef2l2	4.63761e-07	0.380812	0.1	0.022	0.00917505	Superficial Chondrocyte	eef2l2
glrx	4.71802e-07	0.777335	0.4	0.227	0.00933414	Superficial Chondrocyte	glrx
rsu1	5.00821e-07	0.525652	0.25	0.099	0.00990824	Superficial Chondrocyte	rsu1
rdh121	5.20377e-07	0.700979	0.18	0.06	0.0102951	Superficial Chondrocyte	rdh12
fbxl3a	5.36606e-07	0.6217	0.31	0.139	0.0106162	Superficial Chondrocyte	fbxl3a
mt-co2	5.619e-07	0.311069	1	0.987	0.0111166	Superficial Chondrocyte	mt-co2
kras	5.9287e-07	0.782921	0.31	0.141	0.0117293	Superficial Chondrocyte	kras
tmem50a	6.30078e-07	0.600912	0.4	0.216	0.0124655	Superficial Chondrocyte	tmem50a
bmp16	6.4178e-07	0.345957	0.1	0.022	0.012697	Superficial Chondrocyte	bmp16
reep5	6.452e-07	0.604002	0.63	0.431	0.0127646	Superficial Chondrocyte	reep5
ywhabl	6.81341e-07	0.629141	0.56	0.376	0.0134797	Superficial Chondrocyte	ywhabl
gars	7.28222e-07	0.620128	0.26	0.112	0.0144071	Superficial Chondrocyte	gars
dusp5	7.48494e-07	0.576558	0.75	0.578	0.0148082	Superficial Chondrocyte	dusp5
gnb1b	7.54699e-07	0.676905	0.53	0.351	0.014931	Superficial Chondrocyte	gnb1b
phldb1a1	8.20646e-07	0.399843	0.21	0.075	0.0162357	Superficial Chondrocyte	phldb1a
calua1	8.311e-07	0.723487	0.42	0.233	0.0164425	Superficial Chondrocyte	calua
tram1	8.89643e-07	0.790941	0.29	0.134	0.0176007	Superficial Chondrocyte	tram1
fam129bb	9.21643e-07	0.383588	0.19	0.065	0.0182338	Superficial Chondrocyte	fam129bb
rpz	9.59596e-07	0.355973	0.1	0.023	0.0189847	Superficial Chondrocyte	rpz
prss16	9.75599e-07	0.402065	0.15	0.045	0.0193013	Superficial Chondrocyte	prss16
arpc1b2	1.01167e-06	0.564629	0.38	0.2	0.020015	Superficial Chondrocyte	arpc1b
letm1	1.02886e-06	0.589474	0.2	0.074	0.0203551	Superficial Chondrocyte	letm1
ctsc	1.11742e-06	0.269294	0.11	0.027	0.022107	Superficial Chondrocyte	ctsc
errfi1a	1.1584e-06	0.693109	0.27	0.118	0.0229177	Superficial Chondrocyte	errfi1a
ybx11	1.17952e-06	0.365066	1	0.988	0.0233356	Superficial Chondrocyte	ybx1
rassf11	1.20961e-06	0.703269	0.29	0.132	0.023931	Superficial Chondrocyte	rassf1
si:ch211-57n23.1	1.45483e-06	0.713879	0.55	0.352	0.0287823	Superficial Chondrocyte	si:ch211-57n23.1
arpc2	1.47701e-06	0.541841	0.59	0.413	0.0292211	Superficial Chondrocyte	arpc2
prkd2	1.51222e-06	0.375491	0.11	0.028	0.0299178	Superficial Chondrocyte	prkd2
dad11	1.51659e-06	0.658694	0.48	0.297	0.0300042	Superficial Chondrocyte	dad1
cdc42bpb	1.6205e-06	0.405892	0.16	0.052	0.03206	Superficial Chondrocyte	cdc42bpb
pir	1.66065e-06	0.316939	0.12	0.032	0.0328544	Superficial Chondrocyte	pir
synm	1.74585e-06	0.667316	0.22	0.086	0.0345399	Superficial Chondrocyte	synm
dync1li2	1.84283e-06	0.407467	0.21	0.078	0.0364586	Superficial Chondrocyte	dync1li2
armc1	1.8501e-06	0.29647	0.11	0.028	0.0366025	Superficial Chondrocyte	armc1
itgb4	1.90366e-06	0.639736	0.25	0.106	0.037662	Superficial Chondrocyte	itgb4
tmem106bb	2.06207e-06	0.472245	0.12	0.033	0.0407959	Superficial Chondrocyte	tmem106bb
wdfy1	2.08289e-06	0.587274	0.33	0.164	0.041208	Superficial Chondrocyte	wdfy1
tmem100a	2.10373e-06	0.597425	0.16	0.052	0.0416202	Superficial Chondrocyte	tmem100a
idh2	2.13248e-06	0.567303	0.48	0.293	0.042189	Superficial Chondrocyte	idh2
sdf4	2.13979e-06	0.691139	0.22	0.09	0.0423336	Superficial Chondrocyte	sdf4
atp6v0ca2	2.15959e-06	0.509215	0.35	0.175	0.0427252	Superficial Chondrocyte	atp6v0ca
irf2bp2a2	2.16257e-06	0.963052	0.54	0.378	0.0427844	Superficial Chondrocyte	irf2bp2a
mfge8a	2.20711e-06	0.566708	0.23	0.094	0.0436654	Superficial Chondrocyte	mfge8a
psma1	2.40439e-06	0.595582	0.37	0.196	0.0475684	Superficial Chondrocyte	psma1
zgc:63831	2.46642e-06	0.609899	0.26	0.112	0.0487957	Superficial Chondrocyte	zgc:63831
stk35l	2.4993e-06	0.674589	0.25	0.107	0.0494461	Superficial Chondrocyte	stk35l
rnasekb	2.50009e-06	0.599294	0.22	0.088	0.0494618	Superficial Chondrocyte	rnasekb
bglap	0	7.87781	0.922	0.058	0	Osteoblast	bglap
ifitm5	0	3.07159	0.781	0.019	0	Osteoblast	ifitm5
col11a22	0	2.72065	0.88	0.055	0	Osteoblast	col11a2
si:cabz01100188.1	0	2.67262	0.818	0.023	0	Osteoblast	si:cabz01100188.1
col5a2b	0	2.11787	0.724	0.008	0	Osteoblast	col5a2b
cd81b	0	1.94041	0.594	0.011	0	Osteoblast	cd81b
cadm1b	0	1.32389	0.51	0.006	0	Osteoblast	cadm1b
panx3	2.60624e-242	1.10869	0.375	0.004	5.15618e-238	Osteoblast	panx3
bgna1	1.84154e-237	3.40811	0.87	0.094	3.64329e-233	Osteoblast	bgna
col10a1a	1.45188e-230	5.45032	0.948	0.137	2.87239e-226	Osteoblast	col10a1a
loxl41	2.25069e-216	1.13224	0.443	0.013	4.45277e-212	Osteoblast	loxl4
prp	9.03904e-206	0.809317	0.328	0.004	1.78828e-201	Osteoblast	prp
tmem119a	4.64602e-179	1.19436	0.422	0.017	9.19168e-175	Osteoblast	tmem119a
eva1bb3	1.46727e-165	1.19224	0.458	0.025	2.90285e-161	Osteoblast	eva1bb
pcolceb2	2.58388e-154	2.63519	0.818	0.139	5.11194e-150	Osteoblast	pcolceb
col10a1b	7.60054e-139	6.34137	0.88	0.233	1.50369e-134	Osteoblast	col10a1b
si:dkey-32e6.62	2.20618e-135	2.18381	0.479	0.039	4.36471e-131	Osteoblast	si:dkey-32e6.6
bambib	9.54401e-133	1.1029	0.484	0.04	1.88819e-128	Osteoblast	bambib
zgc:172122	1.57889e-119	0.616306	0.292	0.012	3.12367e-115	Osteoblast	zgc:172122
phex1	5.50204e-118	1.26783	0.521	0.055	1.08852e-113	Osteoblast	phex
pabpc4	1.42927e-111	0.61822	0.24	0.008	2.82767e-107	Osteoblast	pabpc4
rtn4rl2a	7.37184e-106	1.38984	0.375	0.03	1.45845e-101	Osteoblast	rtn4rl2a
bgnb2	1.49639e-105	1.41362	0.729	0.134	2.96046e-101	Osteoblast	bgnb
col14a1b	2.10098e-103	0.426588	0.167	0.002	4.15657e-99	Osteoblast	col14a1b
gsdf2	1.24281e-101	1.61088	0.682	0.118	2.45877e-97	Osteoblast	gsdf
bglapl1	3.45045e-101	5.74238	0.812	0.239	6.82637e-97	Osteoblast	bglapl
bmp8a	2.659e-97	0.810241	0.333	0.025	5.26056e-93	Osteoblast	bmp8a
entpd5a1	1.01303e-95	1.16078	0.318	0.022	2.00418e-91	Osteoblast	entpd5a
mfsd2b	1.70365e-94	0.354475	0.151	0.002	3.3705e-90	Osteoblast	mfsd2b
col1a1a	2.88825e-94	3.03141	1	0.809	5.71411e-90	Osteoblast	col1a1a
fzd8b	5.28713e-94	0.644771	0.161	0.003	1.04601e-89	Osteoblast	fzd8b
sgms2a	2.44426e-92	0.450292	0.198	0.006	4.83573e-88	Osteoblast	sgms2a
spp1	2.76241e-92	1.59379	0.854	0.278	5.46514e-88	Osteoblast	spp1
col1a1b	1.38055e-91	2.69172	1	0.838	2.73128e-87	Osteoblast	col1a1b
col1a2	1.41711e-91	2.83973	1	0.906	2.80361e-87	Osteoblast	col1a2
sparc1	5.97601e-87	2.11096	1	0.955	1.18229e-82	Osteoblast	sparc
si:ch73-217n20.12	1.28501e-82	1.00875	0.651	0.126	2.54227e-78	Osteoblast	si:ch73-217n20.1
adm2a1	2.17878e-78	0.506708	0.167	0.005	4.31049e-74	Osteoblast	adm2a
cfl2	2.22589e-78	0.350778	0.198	0.009	4.4037e-74	Osteoblast	cfl2
nab1a	1.11143e-77	1.27593	0.562	0.101	2.19885e-73	Osteoblast	nab1a
itga10	1.65158e-74	1.11133	0.536	0.097	3.26749e-70	Osteoblast	itga10
fpr11	1.16314e-73	1.48149	0.75	0.204	2.30115e-69	Osteoblast	fpr1
efhd1	5.2205e-73	1.05592	0.667	0.146	1.03282e-68	Osteoblast	efhd1
chrng	5.32242e-72	0.38807	0.203	0.011	1.05299e-67	Osteoblast	chrng
ext1c	2.6013e-71	0.477011	0.224	0.015	5.14642e-67	Osteoblast	ext1c
timp4.1	3.19926e-71	2.40551	0.479	0.089	6.32942e-67	Osteoblast	timp4.1
cgref11	1.702e-70	1.28968	0.557	0.115	3.36723e-66	Osteoblast	cgref1
tspan4a	6.07388e-67	0.749999	0.448	0.072	1.20166e-62	Osteoblast	tspan4a
endouc1	6.77901e-67	2.14025	0.865	0.411	1.34116e-62	Osteoblast	endouc
wisp1b	8.03988e-66	0.468101	0.203	0.013	1.59061e-61	Osteoblast	wisp1b
qpct	2.28913e-65	0.919216	0.344	0.044	4.52882e-61	Osteoblast	qpct
adcy2b	2.03164e-61	0.339045	0.203	0.014	4.0194e-57	Osteoblast	adcy2b
fkbp11	6.49546e-61	0.861185	0.427	0.074	1.28506e-56	Osteoblast	fkbp11
rplp2l1	1.02797e-60	0.87785	1	0.98	2.03374e-56	Osteoblast	rplp2l
csrp2	1.32761e-60	1.11945	0.411	0.068	2.62655e-56	Osteoblast	csrp2
nr4a3	1.3902e-60	1.64273	0.708	0.201	2.75036e-56	Osteoblast	nr4a3
scpp1	1.0147e-59	0.319913	0.125	0.004	2.00748e-55	Osteoblast	scpp1
clec3bb	4.48216e-58	1.11091	0.156	0.008	8.86751e-54	Osteoblast	clec3bb
rgcc2	1.17519e-57	1.46486	0.865	0.335	2.32499e-53	Osteoblast	rgcc
loxa	1.38181e-57	1.61394	0.615	0.163	2.73378e-53	Osteoblast	loxa
zbtb7c	1.11691e-56	0.317659	0.109	0.003	2.2097e-52	Osteoblast	zbtb7c
nupr1b3	1.04213e-55	1.76636	0.734	0.269	2.06175e-51	Osteoblast	nupr1b
tpm1	4.94564e-55	1.1365	0.781	0.275	9.78445e-51	Osteoblast	tpm1
emid1	2.5073e-54	1.22403	0.594	0.158	4.96044e-50	Osteoblast	emid1
kalrnb1	4.55315e-53	0.700055	0.375	0.062	9.00796e-49	Osteoblast	kalrnb
rplp11	6.71545e-53	0.593683	1	0.999	1.32858e-48	Osteoblast	rplp1
nfe2	2.73796e-51	0.85378	0.302	0.043	5.41678e-47	Osteoblast	nfe2
fgfr32	1.62749e-50	0.794776	0.516	0.118	3.21982e-46	Osteoblast	fgfr3
phospho11	3.84747e-50	0.346908	0.135	0.007	7.61184e-46	Osteoblast	phospho1
marcksl1b	6.00312e-49	1.05243	0.63	0.18	1.18766e-44	Osteoblast	marcksl1b
col11a1a2	7.27186e-49	0.663935	0.5	0.114	1.43866e-44	Osteoblast	col11a1a
snx8a	6.25332e-48	0.24597	0.135	0.008	1.23716e-43	Osteoblast	snx8a
rps121	7.3383e-48	0.793412	0.99	0.987	1.45181e-43	Osteoblast	rps12
ptk2ab	4.85665e-47	0.480887	0.193	0.018	9.6084e-43	Osteoblast	ptk2ab
rpl391	7.15614e-47	0.684101	1	0.993	1.41577e-42	Osteoblast	rpl39
mfge8a1	2.63002e-46	0.802786	0.401	0.082	5.20323e-42	Osteoblast	mfge8a
mibp23	2.7534e-46	1.13744	0.969	0.887	5.44733e-42	Osteoblast	mibp2
rergla	6.67464e-46	0.992528	0.365	0.07	1.32051e-41	Osteoblast	rergla
rps201	9.90463e-46	0.686795	0.995	0.996	1.95953e-41	Osteoblast	rps20
CABZ01057057.11	4.57781e-45	0.419178	0.193	0.019	9.05674e-41	Osteoblast	CABZ01057057.1
bmp2a1	6.92082e-45	0.540472	0.245	0.032	1.36921e-40	Osteoblast	bmp2a
atf5a1	2.81832e-44	0.576116	0.286	0.044	5.57576e-40	Osteoblast	atf5a
rpl291	1.51495e-43	0.707463	1	0.984	2.99718e-39	Osteoblast	rpl29
rps25	2.41381e-43	0.747516	0.984	0.935	4.77549e-39	Osteoblast	rps25
kank1b	4.63622e-43	0.409598	0.177	0.017	9.17229e-39	Osteoblast	kank1b
rpl111	8.9444e-42	0.652083	0.995	0.993	1.76956e-37	Osteoblast	rpl11
cthrc1a3	9.22247e-41	0.520202	0.401	0.085	1.82457e-36	Osteoblast	cthrc1a
spns21	1.54536e-40	0.321552	0.151	0.013	3.05734e-36	Osteoblast	spns2
bcl2l10	2.13338e-40	1.09259	0.781	0.336	4.22068e-36	Osteoblast	bcl2l10
ssr32	1.67304e-39	1.15821	0.818	0.426	3.30994e-35	Osteoblast	ssr3
rps28	7.19419e-39	0.545876	0.995	0.994	1.4233e-34	Osteoblast	rps28
swap70b1	2.727e-38	0.476575	0.245	0.037	5.3951e-34	Osteoblast	swap70b
rps27.11	3.84436e-38	0.673403	0.984	0.976	7.60569e-34	Osteoblast	rps27.1
XLOC-035413	3.95369e-38	0.608034	0.422	0.101	7.82197e-34	Osteoblast	XLOC-035413
VIT2	2.29747e-37	0.680364	0.448	0.112	4.54532e-33	Osteoblast	VIT
CR855311.11	2.77253e-37	3.07946	0.531	0.191	5.48517e-33	Osteoblast	CR855311.1
serpinf1	4.12436e-37	1.31718	0.807	0.488	8.15964e-33	Osteoblast	serpinf1
si:dkey-151g10.6	1.21749e-36	0.498173	1	1	2.40868e-32	Osteoblast	si:dkey-151g10.6
p4ha1b1	2.45587e-36	0.557634	0.266	0.046	4.85869e-32	Osteoblast	p4ha1b
hey2	3.54937e-36	0.425473	0.182	0.022	7.02208e-32	Osteoblast	hey2
pthlha	4.91621e-36	0.377356	0.141	0.013	9.72624e-32	Osteoblast	pthlha
ssr4	5.049e-36	1.17634	0.818	0.493	9.98894e-32	Osteoblast	ssr4
rpl382	5.5852e-36	0.624039	0.99	0.974	1.10498e-31	Osteoblast	rpl38
mef2cb1	8.62293e-36	0.390006	0.182	0.022	1.70596e-31	Osteoblast	mef2cb
rpl22l12	3.35042e-35	1.05077	0.875	0.673	6.62846e-31	Osteoblast	rpl22l1
shroom2a	3.85692e-35	0.36615	0.214	0.031	7.63053e-31	Osteoblast	shroom2a
serpinh1a	4.00198e-35	0.375859	0.203	0.028	7.91751e-31	Osteoblast	serpinh1a
bmper2	6.74379e-35	0.383859	0.198	0.027	1.33419e-30	Osteoblast	bmper
arg22	1.11102e-34	1.15536	0.698	0.295	2.19803e-30	Osteoblast	arg2
zgc:921623	1.17772e-34	0.378972	0.182	0.023	2.33e-30	Osteoblast	zgc:92162
bmf2	1.39672e-34	0.353157	0.156	0.017	2.76327e-30	Osteoblast	bmf2
il21r.1	2.10729e-34	0.214499	0.12	0.009	4.16906e-30	Osteoblast	il21r.1
XLOC-042595	2.54167e-34	0.777539	0.302	0.062	5.02844e-30	Osteoblast	XLOC-042595
klf2b3	2.63755e-34	0.370174	0.333	0.071	5.21813e-30	Osteoblast	klf2b
rpl321	4.85609e-34	0.56738	0.995	0.991	9.6073e-30	Osteoblast	rpl32
si:dkey-184p18.2	1.58974e-33	0.643713	0.229	0.038	3.14514e-29	Osteoblast	si:dkey-184p18.2
TENT5A	1.77081e-33	0.51357	0.276	0.052	3.50338e-29	Osteoblast	TENT5A
dap1b	2.6909e-33	1.1222	0.849	0.507	5.32368e-29	Osteoblast	dap1b
slc38a3a	6.89615e-33	0.358319	0.167	0.02	1.36433e-28	Osteoblast	slc38a3a
aqp3b	2.70825e-32	0.494598	0.13	0.012	5.358e-28	Osteoblast	aqp3b
rps241	5.19984e-32	0.555046	0.984	0.981	1.02874e-27	Osteoblast	rps24
RPL37A1	5.76372e-32	0.516896	1	0.987	1.14029e-27	Osteoblast	RPL37A
rps10	8.43408e-32	0.589578	0.979	0.964	1.6686e-27	Osteoblast	rps10
tfpia	1.30652e-31	0.56106	0.432	0.119	2.58483e-27	Osteoblast	tfpia
ssr2	1.31365e-31	1.09523	0.766	0.474	2.59892e-27	Osteoblast	ssr2
si:dkey-19b23.83	2.08598e-31	0.877528	0.417	0.116	4.12691e-27	Osteoblast	si:dkey-19b23.8
kdelr3	6.8373e-31	0.587805	0.375	0.096	1.35269e-26	Osteoblast	kdelr3
si:ch211-139d20.3	1.31587e-30	0.405131	0.188	0.028	2.60333e-26	Osteoblast	si:ch211-139d20.3
coq7	2.11463e-30	0.594944	0.198	0.031	4.18359e-26	Osteoblast	coq7
ppfibp1b1	3.57558e-30	0.602579	0.422	0.12	7.07393e-26	Osteoblast	ppfibp1b
CABZ01080702.1	3.69361e-30	0.637703	0.422	0.119	7.30744e-26	Osteoblast	CABZ01080702.1
sdk2b	6.49513e-30	0.315623	0.125	0.012	1.285e-25	Osteoblast	sdk2b
snd1	2.35573e-29	0.66516	0.49	0.16	4.66058e-25	Osteoblast	snd1
eef1g2	2.9721e-29	0.850509	0.901	0.87	5.88e-25	Osteoblast	eef1g
rpsa1	4.72751e-29	0.489946	1	0.989	9.3529e-25	Osteoblast	rpsa
slc38a5b	9.88503e-29	0.859527	0.729	0.342	1.95565e-24	Osteoblast	slc38a5b
rps291	1.07721e-28	0.502294	0.99	0.991	2.13115e-24	Osteoblast	rps29
alg2	1.34721e-28	0.292094	0.229	0.042	2.66532e-24	Osteoblast	alg2
impdh1b2	1.37331e-28	0.315344	0.229	0.042	2.71696e-24	Osteoblast	impdh1b
abcc6a	1.82202e-28	0.507921	0.12	0.012	3.60469e-24	Osteoblast	abcc6a
rpl261	1.82857e-28	0.454614	0.99	0.994	3.61764e-24	Osteoblast	rpl26
rps3a1	1.90505e-28	0.546858	0.995	0.973	3.76894e-24	Osteoblast	rps3a
kdelr2b1	2.3519e-28	0.651927	0.474	0.155	4.653e-24	Osteoblast	kdelr2b
dap2	2.58748e-28	0.508718	0.411	0.118	5.11906e-24	Osteoblast	dap
zgc:194981	4.34615e-28	0.512298	0.411	0.118	8.59843e-24	Osteoblast	zgc:194981
lman1	4.58264e-28	0.447775	0.229	0.044	9.0663e-24	Osteoblast	lman1
hdlbpa1	6.25243e-28	0.934485	0.74	0.403	1.23698e-23	Osteoblast	hdlbpa
rps15a1	6.42718e-28	0.492886	0.995	0.994	1.27155e-23	Osteoblast	rps15a
rps19	6.57461e-28	0.467588	1	0.994	1.30072e-23	Osteoblast	rps19
sec61a11	6.72392e-28	1.03551	0.75	0.399	1.33026e-23	Osteoblast	sec61a1
si:ch211-76l23.4	7.25884e-28	1.10922	0.724	0.373	1.43609e-23	Osteoblast	si:ch211-76l23.4
cited4a	9.74135e-28	0.606055	0.479	0.156	1.92723e-23	Osteoblast	cited4a
rpl171	9.89079e-28	0.572643	0.979	0.961	1.95679e-23	Osteoblast	rpl17
rps26l1	1.13867e-27	0.605496	0.979	0.937	2.25275e-23	Osteoblast	rps26l
si:ch211-197k17.3	1.29903e-27	0.452963	0.245	0.049	2.57001e-23	Osteoblast	si:ch211-197k17.3
pabpc1b	1.47638e-27	0.936918	0.849	0.597	2.92087e-23	Osteoblast	pabpc1b
si:ch73-288o11.5	2.74255e-27	0.356681	0.229	0.044	5.42585e-23	Osteoblast	si:ch73-288o11.5
sec61b	4.03913e-27	0.874789	0.854	0.599	7.99102e-23	Osteoblast	sec61b
rpl36	4.78018e-27	0.462456	1	0.998	9.45711e-23	Osteoblast	rpl36
rps151	4.96883e-27	0.497634	0.99	0.982	9.83034e-23	Osteoblast	rps15
rpl181	1.07905e-26	0.532455	0.995	0.989	2.1348e-22	Osteoblast	rpl18
gars1	1.77918e-26	0.444125	0.37	0.102	3.51993e-22	Osteoblast	gars
ppib2	2.87782e-26	0.691586	0.969	0.82	5.69347e-22	Osteoblast	ppib
selenom1	3.15144e-26	0.49842	0.323	0.084	6.23481e-22	Osteoblast	selenom
rcn31	5.01301e-26	0.600093	0.333	0.091	9.91774e-22	Osteoblast	rcn3
cx43	5.75827e-26	0.808631	0.594	0.246	1.13922e-21	Osteoblast	cx43
tjp3	6.48314e-26	0.401493	0.146	0.02	1.28262e-21	Osteoblast	tjp3
rps142	7.17083e-26	0.478008	0.995	0.976	1.41868e-21	Osteoblast	rps14
eef1a1l12	9.30067e-26	0.515258	1	1	1.84004e-21	Osteoblast	eef1a1l1
aars	9.58262e-26	0.419359	0.307	0.078	1.89583e-21	Osteoblast	aars
XLOC-000431	1.29527e-25	1.34401	0.401	0.128	2.56255e-21	Osteoblast	XLOC-000431
rcn11	2.2475e-25	0.497793	0.26	0.06	4.44645e-21	Osteoblast	rcn1
ncam1a	2.31755e-25	0.45203	0.26	0.06	4.58504e-21	Osteoblast	ncam1a
rps27a1	2.36295e-25	0.508676	0.964	0.974	4.67486e-21	Osteoblast	rps27a
timp2b1	4.02172e-25	1.53316	0.568	0.261	7.95656e-21	Osteoblast	timp2b
chst112	5.72726e-25	0.336682	0.312	0.08	1.13308e-20	Osteoblast	chst11
XLOC-042971	6.99378e-25	0.362987	0.182	0.032	1.38365e-20	Osteoblast	XLOC-042971
hint11	1.09613e-24	0.561061	0.359	0.107	2.16858e-20	Osteoblast	hint1
rps4x1	1.10753e-24	0.5425	0.964	0.963	2.19113e-20	Osteoblast	rps4x
git12	1.74319e-24	0.336373	0.198	0.037	3.44872e-20	Osteoblast	git1
rpl101	2.02267e-24	0.519319	0.984	0.981	4.00166e-20	Osteoblast	rpl10
pycr1b	2.09362e-24	0.25684	0.141	0.02	4.14202e-20	Osteoblast	pycr1b
sod3b	2.73326e-24	0.509661	0.448	0.147	5.40747e-20	Osteoblast	sod3b
prdx4	3.95728e-24	0.575166	0.547	0.209	7.82909e-20	Osteoblast	prdx4
eef2b2	5.0953e-24	0.661169	0.943	0.846	1.00805e-19	Osteoblast	eef2b
cox6b1	6.04369e-24	0.321172	0.193	0.036	1.19568e-19	Osteoblast	cox6b1
mgp1	7.14842e-24	0.241319	0.599	0.249	1.41424e-19	Osteoblast	mgp
CABZ01080056.1	1.02964e-23	0.210177	0.104	0.011	2.03705e-19	Osteoblast	CABZ01080056.1
idh21	1.05595e-23	0.702408	0.62	0.281	2.08909e-19	Osteoblast	idh2
col11a1b	1.32546e-23	0.679933	0.51	0.189	2.62229e-19	Osteoblast	col11a1b
mamdc2a	1.70625e-23	0.377243	0.24	0.054	3.37565e-19	Osteoblast	mamdc2a
rpl151	1.72889e-23	0.593211	0.99	0.976	3.42044e-19	Osteoblast	rpl15
fzd8a1	1.75481e-23	0.327968	0.224	0.048	3.47171e-19	Osteoblast	fzd8a
dhrs3b2	2.19351e-23	0.275195	0.193	0.037	4.33963e-19	Osteoblast	dhrs3b
cox5ab1	2.51751e-23	0.31562	0.318	0.085	4.98064e-19	Osteoblast	cox5ab
bmp3	2.81869e-23	0.517007	0.24	0.055	5.57649e-19	Osteoblast	bmp3
rpl351	2.8912e-23	0.459208	0.979	0.986	5.71994e-19	Osteoblast	rpl35
rpl341	4.78476e-23	0.468562	0.995	0.994	9.46618e-19	Osteoblast	rpl34
ccng12	6.57969e-23	0.864021	0.906	0.773	1.30173e-18	Osteoblast	ccng1
rpl121	8.66528e-23	0.468024	0.995	0.979	1.71434e-18	Osteoblast	rpl12
uprt	9.12303e-23	0.398244	0.286	0.075	1.8049e-18	Osteoblast	uprt
tnfrsf11a2	1.15446e-22	0.539464	0.432	0.146	2.28399e-18	Osteoblast	tnfrsf11a
anks1b	2.70388e-22	0.438168	0.281	0.073	5.34936e-18	Osteoblast	anks1b
rps61	3.08299e-22	0.467403	0.979	0.98	6.09939e-18	Osteoblast	rps6
igfbp1a	3.09708e-22	0.835766	0.24	0.06	6.12726e-18	Osteoblast	igfbp1a
rps8a1	3.21895e-22	0.438194	0.99	0.985	6.36837e-18	Osteoblast	rps8a
rpl35a1	6.47324e-22	0.460322	0.99	0.981	1.28067e-17	Osteoblast	rpl35a
tent5ba2	7.63766e-22	0.32551	0.297	0.081	1.51104e-17	Osteoblast	tent5ba
rpl232	9.26768e-22	0.446214	1	0.984	1.83352e-17	Osteoblast	rpl23
slc23a2	1.02006e-21	0.379235	0.182	0.035	2.01809e-17	Osteoblast	slc23a2
si:dkey-21c1.1	1.20697e-21	0.366614	0.188	0.038	2.38786e-17	Osteoblast	si:dkey-21c1.1
serf2	1.21071e-21	0.641389	0.938	0.76	2.39526e-17	Osteoblast	serf2
rpl141	1.34576e-21	0.586017	0.969	0.863	2.66245e-17	Osteoblast	rpl14
tbrg12	1.58563e-21	0.218993	0.193	0.039	3.13701e-17	Osteoblast	tbrg1
ostc1	3.23039e-21	0.616053	0.448	0.165	6.391e-17	Osteoblast	ostc
slc25a32a	3.57815e-21	0.452987	0.24	0.059	7.07901e-17	Osteoblast	slc25a32a
nab1b1	3.83008e-21	0.434471	0.255	0.066	7.57743e-17	Osteoblast	nab1b
nme2b.11	4.11623e-21	0.469048	0.984	0.963	8.14354e-17	Osteoblast	nme2b.1
rack11	7.23443e-21	0.524838	0.974	0.941	1.43126e-16	Osteoblast	rack1
rpl61	7.28184e-21	0.482103	0.984	0.972	1.44064e-16	Osteoblast	rpl6
rpl23a1	9.85962e-21	0.532736	0.964	0.916	1.95063e-16	Osteoblast	rpl23a
rpl71	1.0967e-20	0.468151	0.984	0.976	2.16972e-16	Osteoblast	rpl7
grhl1	1.41787e-20	0.250358	0.125	0.019	2.80511e-16	Osteoblast	grhl1
slc38a5a2	1.46301e-20	0.368586	0.276	0.075	2.89442e-16	Osteoblast	slc38a5a
rpl242	2.11165e-20	0.408484	0.99	0.982	4.17769e-16	Osteoblast	rpl24
triqk	3.67582e-20	0.348616	0.229	0.056	7.27224e-16	Osteoblast	triqk
rps31	4.92951e-20	0.504505	0.974	0.943	9.75255e-16	Osteoblast	rps3
atp5pd1	5.10964e-20	0.488972	0.474	0.184	1.01089e-15	Osteoblast	atp5pd
faua1	7.88566e-20	0.465252	0.958	0.958	1.5601e-15	Osteoblast	faua
XLOC-010899	9.25314e-20	1.17292	0.328	0.109	1.83064e-15	Osteoblast	XLOC-010899
rps71	9.87505e-20	0.394766	0.99	0.991	1.95368e-15	Osteoblast	rps7
si:dkey-26g8.5	1.21599e-19	0.481906	0.182	0.039	2.40571e-15	Osteoblast	si:dkey-26g8.5
crip23	1.50085e-19	0.213959	0.25	0.065	2.96929e-15	Osteoblast	crip2
fam20a	1.7593e-19	0.259989	0.104	0.014	3.48059e-15	Osteoblast	fam20a
rpl131	1.97538e-19	0.441592	0.995	0.972	3.90809e-15	Osteoblast	rpl13
rpl18a1	2.48132e-19	0.401698	0.984	0.986	4.90905e-15	Osteoblast	rpl18a
rpl36a1	2.48512e-19	0.418896	1	0.984	4.91656e-15	Osteoblast	rpl36a
kremen1	4.19e-19	0.332072	0.177	0.038	8.2895e-15	Osteoblast	kremen1
gmds	1.0721e-18	0.30889	0.24	0.063	2.12104e-14	Osteoblast	gmds
rpl301	3.66956e-18	0.411057	0.995	0.976	7.25986e-14	Osteoblast	rpl30
nutf2l3	4.85057e-18	0.272928	0.214	0.053	9.59638e-14	Osteoblast	nutf2l
si:ch1073-204b8.12	5.88895e-18	0.400731	0.266	0.078	1.16507e-13	Osteoblast	si:ch1073-204b8.1
fscn1a1	8.40884e-18	0.442378	0.438	0.174	1.6636e-13	Osteoblast	fscn1a
rpl81	1.24698e-17	0.414853	0.974	0.978	2.46702e-13	Osteoblast	rpl8
rplp01	1.30455e-17	0.392946	0.99	0.99	2.58091e-13	Osteoblast	rplp0
fhl3b	1.49628e-17	0.445312	0.38	0.138	2.96024e-13	Osteoblast	fhl3b
cdo1	1.75452e-17	0.574672	0.63	0.307	3.47114e-13	Osteoblast	cdo1
rpl371	2.21577e-17	0.326597	1	0.998	4.38368e-13	Osteoblast	rpl37
2021-09-06	2.27965e-17	0.305094	0.286	0.088	4.51005e-13	Osteoblast	2021-09-06
slc30a7	3.47074e-17	0.312152	0.26	0.077	6.86651e-13	Osteoblast	slc30a7
brf1a1	4.45355e-17	0.239897	0.193	0.047	8.8109e-13	Osteoblast	brf1a
rps131	4.45699e-17	0.3601	0.979	0.977	8.81771e-13	Osteoblast	rps13
si:ch211-245h14.1	4.68842e-17	0.262072	0.198	0.049	9.27558e-13	Osteoblast	si:ch211-245h14.1
CR381618.12	5.3223e-17	0.337485	0.151	0.031	1.05296e-12	Osteoblast	CR381618.1
rps18	5.39608e-17	0.412677	0.979	0.982	1.06756e-12	Osteoblast	rps18
zgc:153675	5.70794e-17	0.269255	0.24	0.067	1.12926e-12	Osteoblast	zgc:153675
nocta	6.15479e-17	0.582554	0.724	0.378	1.21766e-12	Osteoblast	nocta
zgc:1141881	6.92038e-17	0.431567	0.964	0.953	1.36913e-12	Osteoblast	zgc:114188
rpl27a1	9.75715e-17	0.389374	0.979	0.975	1.93036e-12	Osteoblast	rpl27a
XLOC-013964	1.01619e-16	0.447408	0.401	0.159	2.01043e-12	Osteoblast	XLOC-013964
si:ch211-147a11.33	1.72972e-16	0.447559	0.255	0.078	3.42208e-12	Osteoblast	si:ch211-147a11.3
znf385a1	1.94917e-16	0.207423	0.198	0.05	3.85623e-12	Osteoblast	znf385a
gas1b	2.04633e-16	0.281031	0.24	0.069	4.04845e-12	Osteoblast	gas1b
rpl5a1	3.25389e-16	0.515929	0.938	0.839	6.4375e-12	Osteoblast	rpl5a
tmem2632	4.63817e-16	0.280143	0.266	0.082	9.17616e-12	Osteoblast	tmem263
si:ch211-212g7.6	6.49365e-16	0.400095	0.391	0.151	1.2847e-11	Osteoblast	si:ch211-212g7.6
dnajc11	6.7444e-16	0.279717	0.328	0.114	1.33431e-11	Osteoblast	dnajc1
atp5mc3b	8.07646e-16	0.535799	0.839	0.581	1.59785e-11	Osteoblast	atp5mc3b
c1qtnf6a	8.77586e-16	0.303774	0.198	0.053	1.73622e-11	Osteoblast	c1qtnf6a
srprb	9.08771e-16	0.341623	0.474	0.197	1.79791e-11	Osteoblast	srprb
gmps	1.40001e-15	0.315819	0.245	0.075	2.76977e-11	Osteoblast	gmps
mef2aa	1.42011e-15	0.484044	0.411	0.167	2.80954e-11	Osteoblast	mef2aa
CDK2AP13	1.4247e-15	0.262008	0.198	0.053	2.81862e-11	Osteoblast	CDK2AP1
rpl271	1.45886e-15	0.392237	0.984	0.969	2.8862e-11	Osteoblast	rpl27
rpl281	1.46877e-15	0.362391	0.969	0.963	2.90581e-11	Osteoblast	rpl28
rpl311	1.71774e-15	0.444794	0.984	0.92	3.39838e-11	Osteoblast	rpl31
rps16	2.22434e-15	0.343715	0.984	0.99	4.40064e-11	Osteoblast	rps16
hey1	2.38074e-15	0.294637	0.188	0.049	4.71006e-11	Osteoblast	hey1
tpt12	3.15491e-15	0.483129	0.984	0.986	6.24167e-11	Osteoblast	tpt1
rps2	3.77363e-15	0.329436	1	0.998	7.46575e-11	Osteoblast	rps2
eef1b22	4.83994e-15	0.448809	0.984	0.941	9.57534e-11	Osteoblast	eef1b2
atp5f1c1	5.45204e-15	0.375053	0.464	0.199	1.07863e-10	Osteoblast	atp5f1c
zgc:101016	7.51171e-15	0.211875	0.146	0.033	1.48612e-10	Osteoblast	zgc:101016
klhl13	9.38387e-15	0.235659	0.13	0.027	1.8565e-10	Osteoblast	klhl13
frmd62	1.01965e-14	0.379141	0.333	0.124	2.01729e-10	Osteoblast	frmd6
traf4a	1.30925e-14	0.309195	0.245	0.077	2.59022e-10	Osteoblast	traf4a
pik3r3b	1.9361e-14	0.553066	0.51	0.242	3.83038e-10	Osteoblast	pik3r3b
ptk2aa1	2.24579e-14	0.242741	0.188	0.051	4.44307e-10	Osteoblast	ptk2aa
ppa1b2	2.56768e-14	0.356883	0.432	0.182	5.07991e-10	Osteoblast	ppa1b
selenof2	2.69935e-14	0.500806	0.542	0.261	5.34039e-10	Osteoblast	selenof
ctsh	3.2605e-14	0.249337	0.198	0.056	6.45058e-10	Osteoblast	ctsh
rps17	3.34743e-14	0.46348	0.974	0.895	6.62256e-10	Osteoblast	rps17
zgc:771582	3.59029e-14	0.281139	0.396	0.16	7.10302e-10	Osteoblast	zgc:77158
galnt7	4.68315e-14	0.408769	0.286	0.101	9.26515e-10	Osteoblast	galnt7
rps211	6.0687e-14	0.292246	0.99	0.991	1.20063e-09	Osteoblast	rps21
ssr1	6.1338e-14	0.397218	0.453	0.199	1.21351e-09	Osteoblast	ssr1
serpine21	6.28265e-14	0.723869	0.547	0.278	1.24296e-09	Osteoblast	serpine2
n4bp11	7.14235e-14	0.382183	0.266	0.092	1.41304e-09	Osteoblast	n4bp1
creb3l11	7.57629e-14	0.241285	0.135	0.031	1.49889e-09	Osteoblast	creb3l1
reck	7.64373e-14	0.466814	0.344	0.134	1.51224e-09	Osteoblast	reck
cers2a2	7.9918e-14	0.395735	0.531	0.251	1.5811e-09	Osteoblast	cers2a
rpl191	8.28623e-14	0.368572	0.984	0.989	1.63935e-09	Osteoblast	rpl19
ggcx	1.03926e-13	0.204299	0.13	0.029	2.05607e-09	Osteoblast	ggcx
ddx212	1.26201e-13	0.306795	0.62	0.299	2.49677e-09	Osteoblast	ddx21
myca	1.26256e-13	0.432931	0.354	0.139	2.49786e-09	Osteoblast	myca
fam69c	1.6616e-13	0.306294	0.208	0.064	3.28731e-09	Osteoblast	fam69c
cdh11	1.73891e-13	0.351497	0.583	0.277	3.44026e-09	Osteoblast	cdh11
sox4a2	3.90054e-13	0.389807	0.516	0.241	7.71683e-09	Osteoblast	sox4a
rpl91	4.03394e-13	0.326992	0.984	0.968	7.98074e-09	Osteoblast	rpl9
adka	4.27951e-13	0.232906	0.245	0.081	8.46659e-09	Osteoblast	adka
cx43.4	6.1104e-13	0.353631	0.474	0.216	1.20888e-08	Osteoblast	cx43.4
ghra	7.47859e-13	0.469066	0.302	0.12	1.47956e-08	Osteoblast	ghra
aplp2	7.93311e-13	0.343052	0.266	0.094	1.56949e-08	Osteoblast	aplp2
ier3ip1	9.001e-13	0.262802	0.443	0.193	1.78076e-08	Osteoblast	ier3ip1
tmem258	9.4237e-13	0.504266	0.672	0.4	1.86439e-08	Osteoblast	tmem258
rpl41	1.69269e-12	0.395521	0.948	0.876	3.34881e-08	Osteoblast	rpl4
ckbb	1.94433e-12	0.265404	0.255	0.09	3.84666e-08	Osteoblast	ckbb
rpl5b	1.98724e-12	0.415285	0.922	0.846	3.93155e-08	Osteoblast	rpl5b
CU539058.1	2.15945e-12	0.214535	0.125	0.029	4.27225e-08	Osteoblast	CU539058.1
ppm1la	2.64675e-12	0.366853	0.25	0.09	5.23633e-08	Osteoblast	ppm1la
guk1a	2.90463e-12	0.275903	0.182	0.055	5.74652e-08	Osteoblast	guk1a
CABZ01078600.1	3.05143e-12	0.344347	0.214	0.07	6.03695e-08	Osteoblast	CABZ01078600.1
rpz5	3.1864e-12	0.415574	0.693	0.383	6.30397e-08	Osteoblast	rpz5
copz21	3.5289e-12	0.450034	0.297	0.119	6.98158e-08	Osteoblast	copz2
tiparp1	4.22438e-12	0.390387	0.635	0.343	8.35751e-08	Osteoblast	tiparp
tomm20b2	4.40507e-12	0.520101	0.604	0.353	8.715e-08	Osteoblast	tomm20b
rpl7a	4.60801e-12	0.323868	0.984	0.99	9.11648e-08	Osteoblast	rpl7a
crema	4.93391e-12	0.532742	0.76	0.491	9.76124e-08	Osteoblast	crema
inhbaa1	5.35878e-12	0.946997	0.396	0.194	1.06018e-07	Osteoblast	inhbaa
krt18a.13	5.53276e-12	0.552044	0.969	0.851	1.0946e-07	Osteoblast	krt18a.1
ccdc803	1.00649e-11	0.313902	0.49	0.241	1.99125e-07	Osteoblast	ccdc80
MCMDC2	1.34937e-11	0.308741	0.333	0.139	2.6696e-07	Osteoblast	MCMDC2
mthfd23	1.37595e-11	0.343849	0.609	0.331	2.72218e-07	Osteoblast	mthfd2
rpn11	1.581e-11	0.395978	0.312	0.13	3.12785e-07	Osteoblast	rpn1
rps231	1.60973e-11	0.376459	0.958	0.948	3.18468e-07	Osteoblast	rps23
inpp5ka	1.84897e-11	0.218516	0.125	0.031	3.65801e-07	Osteoblast	inpp5ka
rps27l	1.90385e-11	0.74029	0.432	0.214	3.76658e-07	Osteoblast	rps27l
myl9a	2.05064e-11	0.401144	0.516	0.268	4.05699e-07	Osteoblast	myl9a
tram11	2.0585e-11	0.226496	0.318	0.128	4.07254e-07	Osteoblast	tram1
map1lc3a1	2.51796e-11	0.403762	0.812	0.523	4.98153e-07	Osteoblast	map1lc3a
bcl6aa3	2.65341e-11	0.233158	0.286	0.112	5.2495e-07	Osteoblast	bcl6aa
rpl10a1	2.71395e-11	0.30735	0.958	0.98	5.36928e-07	Osteoblast	rpl10a
rpl33	2.90401e-11	0.295524	0.99	0.991	5.74529e-07	Osteoblast	rpl3
p4hb2	3.76782e-11	0.693034	0.568	0.34	7.45425e-07	Osteoblast	p4hb
fam129ba2	4.6065e-11	0.20472	0.172	0.053	9.11351e-07	Osteoblast	fam129ba
CR354588.1	7.13336e-11	0.211865	0.125	0.032	1.41126e-06	Osteoblast	CR354588.1
rpl13a1	7.22456e-11	0.348944	0.969	0.963	1.42931e-06	Osteoblast	rpl13a
rpl211	7.30699e-11	0.325067	0.958	0.96	1.44562e-06	Osteoblast	rpl21
kdelr2a2	8.04357e-11	0.273954	0.396	0.179	1.59134e-06	Osteoblast	kdelr2a
ccdc187	8.64718e-11	0.222794	0.151	0.044	1.71076e-06	Osteoblast	ccdc187
CR936442.1	9.4174e-11	0.327322	0.188	0.063	1.86314e-06	Osteoblast	CR936442.1
eif4ebp3l	1.09968e-10	0.255239	0.49	0.248	2.1756e-06	Osteoblast	eif4ebp3l
rrad1	1.14928e-10	0.3149	0.307	0.13	2.27374e-06	Osteoblast	rrad
acvrl1	1.19293e-10	0.453772	0.214	0.078	2.36009e-06	Osteoblast	acvrl1
rasgef1ba	1.46177e-10	0.345733	0.375	0.173	2.89197e-06	Osteoblast	rasgef1ba
si:dkey-27b3.2	1.93405e-10	0.334547	0.234	0.089	3.82633e-06	Osteoblast	si:dkey-27b3.2
LOC103910871	1.95909e-10	0.364335	0.109	0.027	3.87587e-06	Osteoblast	LOC103910871
pno12	2.95325e-10	0.360998	0.578	0.322	5.84271e-06	Osteoblast	pno1
wbp11	3.24447e-10	0.210473	0.104	0.025	6.41886e-06	Osteoblast	wbp11
bmp4	3.83944e-10	0.222478	0.214	0.078	7.59595e-06	Osteoblast	bmp4
neo1a1	4.41445e-10	0.280574	0.188	0.065	8.73355e-06	Osteoblast	neo1a
prdx51	5.11209e-10	0.456964	0.812	0.577	1.01138e-05	Osteoblast	prdx5
si:ch211-217k17.7	5.8988e-10	0.216083	0.344	0.153	1.16702e-05	Osteoblast	si:ch211-217k17.7
CABZ01045617.1	5.98021e-10	0.490838	0.401	0.202	1.18312e-05	Osteoblast	CABZ01045617.1
eif4ebp3	6.72463e-10	0.260573	0.312	0.136	1.3304e-05	Osteoblast	eif4ebp3
cox5aa	7.92537e-10	0.333094	0.542	0.294	1.56796e-05	Osteoblast	cox5aa
hspd1	8.00485e-10	0.267678	0.443	0.219	1.58368e-05	Osteoblast	hspd1
zgc:92744	1.03417e-09	0.427213	0.865	0.675	2.046e-05	Osteoblast	zgc:92744
mkrn1	1.07808e-09	0.215219	0.24	0.095	2.13288e-05	Osteoblast	mkrn1
si:ch1073-325m22.2	1.33456e-09	0.276667	0.417	0.208	2.6403e-05	Osteoblast	si:ch1073-325m22.2
bccip	1.52354e-09	0.237485	0.443	0.222	3.01417e-05	Osteoblast	bccip
dkc1	1.7575e-09	0.244317	0.38	0.178	3.47704e-05	Osteoblast	dkc1
csrnp1a	1.80487e-09	0.265311	0.161	0.054	3.57075e-05	Osteoblast	csrnp1a
krtcap2	1.92867e-09	0.251212	0.349	0.161	3.81568e-05	Osteoblast	krtcap2
s1pr1	1.97934e-09	0.218646	0.26	0.106	3.91593e-05	Osteoblast	s1pr1
npm1a	1.99725e-09	0.303173	0.823	0.553	3.95136e-05	Osteoblast	npm1a
atp5mf3	2.09575e-09	0.304274	0.562	0.307	4.14624e-05	Osteoblast	atp5mf
rps26	2.24613e-09	0.265963	0.964	0.972	4.44374e-05	Osteoblast	rps26
eif3ea1	2.25221e-09	0.453402	0.719	0.47	4.45578e-05	Osteoblast	eif3ea
nupr1a	2.33182e-09	0.352202	0.63	0.377	4.61328e-05	Osteoblast	nupr1a
tmem184ba1	2.3342e-09	0.253729	0.156	0.051	4.61797e-05	Osteoblast	tmem184ba
timp2a	2.34987e-09	0.532219	0.797	0.651	4.64899e-05	Osteoblast	timp2a
bcor2	2.51292e-09	0.206882	0.104	0.027	4.97155e-05	Osteoblast	bcor
kars	3.10742e-09	0.203064	0.266	0.111	6.14772e-05	Osteoblast	kars
cox7c1	4.04399e-09	0.355819	0.589	0.336	8.00063e-05	Osteoblast	cox7c
slc25a33	4.23125e-09	0.312515	0.411	0.208	8.3711e-05	Osteoblast	slc25a33
spcs11	4.41648e-09	0.264265	0.521	0.282	8.73756e-05	Osteoblast	spcs1
xpo1a1	4.95316e-09	0.275777	0.25	0.105	9.79934e-05	Osteoblast	xpo1a
aamp	4.95633e-09	0.202804	0.26	0.109	9.80561e-05	Osteoblast	aamp
dbi1	5.38069e-09	0.396374	0.594	0.373	0.000106452	Osteoblast	dbi
klhl24b	5.93681e-09	0.227144	0.25	0.103	0.000117454	Osteoblast	klhl24b
eif2s31	6.20347e-09	0.43554	0.786	0.57	0.000122729	Osteoblast	eif2s3
sec61g2	6.51411e-09	0.285656	1	0.978	0.000128875	Osteoblast	sec61g
usp36	6.86952e-09	0.339477	0.302	0.137	0.000135907	Osteoblast	usp36
si:dkey-239h2.3	6.98878e-09	0.273574	0.547	0.3	0.000138266	Osteoblast	si:dkey-239h2.3
ptprsa	7.08765e-09	0.27211	0.198	0.076	0.000140222	Osteoblast	ptprsa
pdk2b	7.62265e-09	0.425942	0.25	0.107	0.000150806	Osteoblast	pdk2b
furina2	8.60095e-09	0.243275	0.151	0.051	0.000170161	Osteoblast	furina
CU929070.11	1.08547e-08	0.288876	0.536	0.301	0.00021475	Osteoblast	CU929070.1
dad12	1.12234e-08	0.444213	0.516	0.291	0.000222044	Osteoblast	dad1
sat1a.2	1.1942e-08	0.415566	0.823	0.607	0.000236261	Osteoblast	sat1a.2
fam162a	1.35258e-08	0.203176	0.229	0.094	0.000267595	Osteoblast	fam162a
klf11a1	1.6687e-08	0.408739	0.229	0.096	0.000330136	Osteoblast	klf11a
usp2a	2.60567e-08	0.357103	0.24	0.104	0.000515506	Osteoblast	usp2a
rps51	2.96607e-08	0.26475	0.979	0.972	0.000586807	Osteoblast	rps5
rps111	3.00324e-08	0.250446	0.964	0.967	0.000594162	Osteoblast	rps11
wdr43	3.66347e-08	0.357862	0.458	0.249	0.000724781	Osteoblast	wdr43
uba521	4.40474e-08	0.264849	0.958	0.881	0.000871433	Osteoblast	uba52
fkbp1aa3	5.43812e-08	0.231659	0.552	0.308	0.00107588	Osteoblast	fkbp1aa
aldocb1	5.50514e-08	0.348021	0.286	0.136	0.00108914	Osteoblast	aldocb
ybx12	5.61764e-08	0.265019	0.99	0.988	0.00111139	Osteoblast	ybx1
calua2	6.93544e-08	0.202551	0.432	0.227	0.00137211	Osteoblast	calua
ormdl3	7.14016e-08	0.206983	0.12	0.038	0.00141261	Osteoblast	ormdl3
tp53inp11	7.26467e-08	0.290876	0.24	0.106	0.00143724	Osteoblast	tp53inp1
CU104709.1	8.1335e-08	0.284525	0.302	0.145	0.00160913	Osteoblast	CU104709.1
ptprfb	8.5284e-08	0.265314	0.151	0.054	0.00168726	Osteoblast	ptprfb
plk2b	8.68988e-08	0.331215	0.161	0.061	0.00171921	Osteoblast	plk2b
slc3a2b1	8.74186e-08	0.303444	0.776	0.531	0.00172949	Osteoblast	slc3a2b
tnmd	9.5858e-08	0.246007	0.198	0.081	0.00189645	Osteoblast	tnmd
fkbp7	9.65204e-08	0.232903	0.438	0.234	0.00190956	Osteoblast	fkbp7
calm2a	1.02292e-07	0.273662	0.417	0.223	0.00202374	Osteoblast	calm2a
cox7b1	1.26095e-07	0.248542	0.578	0.342	0.00249465	Osteoblast	cox7b
pmaip1	1.64599e-07	0.389811	0.38	0.207	0.00325643	Osteoblast	pmaip1
rps91	1.74796e-07	0.226465	0.99	0.987	0.00345817	Osteoblast	rps9
zfp36l21	1.81755e-07	0.357659	0.417	0.234	0.00359584	Osteoblast	zfp36l2
ost4	2.55659e-07	0.301695	0.37	0.199	0.00505795	Osteoblast	ost4
eif4g2b1	3.03145e-07	0.222419	0.568	0.331	0.00599743	Osteoblast	eif4g2b
larp4ab	4.02959e-07	0.329112	0.411	0.232	0.00797215	Osteoblast	larp4ab
eef1da	4.04084e-07	0.297413	0.938	0.893	0.0079944	Osteoblast	eef1da
smad3a	4.18512e-07	0.209967	0.458	0.252	0.00827984	Osteoblast	smad3a
sh3bp5la	4.28824e-07	0.356385	0.625	0.389	0.00848385	Osteoblast	sh3bp5la
pcna1	4.83947e-07	0.207403	0.37	0.197	0.0095744	Osteoblast	pcna
si:dkey-102m7.3	5.0563e-07	0.202744	0.271	0.132	0.0100034	Osteoblast	si:dkey-102m7.3
cox6a11	5.51775e-07	0.239586	0.474	0.278	0.0109163	Osteoblast	cox6a1
plod1a	5.86956e-07	0.216627	0.177	0.073	0.0116123	Osteoblast	plod1a
FP102018.11	8.37024e-07	0.274542	0.365	0.198	0.0165597	Osteoblast	FP102018.1
efna1b1	8.47636e-07	0.29805	0.484	0.288	0.0167696	Osteoblast	efna1b
nap1l1	1.10725e-06	0.2708	0.755	0.514	0.0219058	Osteoblast	nap1l1
rassf2a	1.21175e-06	0.260574	0.198	0.088	0.0239732	Osteoblast	rassf2a
atp5f1e	1.35264e-06	0.267591	0.693	0.463	0.0267606	Osteoblast	atp5f1e
atp5fa11	1.45814e-06	0.240883	0.568	0.345	0.0288478	Osteoblast	atp5fa1
xpot	1.49092e-06	0.225611	0.177	0.075	0.0294963	Osteoblast	xpot
npb	1.67758e-06	0.473692	0.333	0.177	0.0331893	Osteoblast	npb
fkbp9	1.85396e-06	0.221013	0.318	0.17	0.0366787	Osteoblast	fkbp9
vat1	1.88733e-06	0.263477	0.193	0.086	0.037339	Osteoblast	vat1
cox6c	1.91573e-06	0.212864	0.578	0.352	0.0379008	Osteoblast	cox6c
eif5a	2.2951e-06	0.259974	0.891	0.877	0.0454063	Osteoblast	eif5a
cct2	2.35048e-06	0.31873	0.615	0.38	0.0465018	Osteoblast	cct2
sec11a	2.42759e-06	0.23815	0.312	0.165	0.0480275	Osteoblast	sec11a
mmp13b2	1.93061e-259	4.59232	0.95	0.031	3.81952e-255	Pre-Osteoblast	mmp13b
nfe21	2.75924e-181	3.03194	0.883	0.043	5.45888e-177	Pre-Osteoblast	nfe2
tnfrsf11b	4.03871e-111	1.90412	0.45	0.016	7.99018e-107	Pre-Osteoblast	tnfrsf11b
b3gnt2l	1.90112e-96	0.518187	0.2	0.002	3.76117e-92	Pre-Osteoblast	b3gnt2l
mmp9	9.73992e-76	2.42112	0.5	0.033	1.92695e-71	Pre-Osteoblast	mmp9
zgc:1721221	6.53436e-75	1.54859	0.4	0.021	1.29276e-70	Pre-Osteoblast	zgc:172122
hmgcra2	3.69292e-68	1.12687	0.333	0.015	7.30608e-64	Pre-Osteoblast	hmgcra
si:ch73-217n20.13	2.85163e-67	3.24744	0.883	0.141	5.64167e-63	Pre-Osteoblast	si:ch73-217n20.1
enpep	1.47174e-61	0.336732	0.1	0.001	2.9117e-57	Pre-Osteoblast	enpep
rspo2	3.24354e-61	1.23205	0.25	0.009	6.41702e-57	Pre-Osteoblast	rspo2
tnfrsf9a	6.63404e-58	1.22486	0.267	0.011	1.31248e-53	Pre-Osteoblast	tnfrsf9a
phex2	2.08478e-54	1.40062	0.617	0.07	4.12452e-50	Pre-Osteoblast	phex
cthrc1a4	6.40705e-53	1.99517	0.683	0.091	1.26757e-48	Pre-Osteoblast	cthrc1a
col10a1a1	7.64909e-50	2.7407	0.867	0.167	1.5133e-45	Pre-Osteoblast	col10a1a
hpse1	1.05306e-49	0.558217	0.217	0.008	2.08338e-45	Pre-Osteoblast	hpse
spns22	1.7769e-49	0.890782	0.283	0.015	3.51542e-45	Pre-Osteoblast	spns2
spp11	3.53512e-49	6.46844	0.933	0.297	6.99388e-45	Pre-Osteoblast	spp1
smc4	4.62359e-49	0.377361	0.15	0.004	9.14731e-45	Pre-Osteoblast	smc4
mylk4b	1.85641e-47	0.537437	0.117	0.002	3.67273e-43	Pre-Osteoblast	mylk4b
emid11	4.71712e-46	1.8899	0.833	0.17	9.33234e-42	Pre-Osteoblast	emid1
tmem154	9.1637e-46	0.866888	0.25	0.013	1.81295e-41	Pre-Osteoblast	tmem154
eva1bb4	1.07136e-45	1.25974	0.433	0.041	2.11957e-41	Pre-Osteoblast	eva1bb
timp2b2	1.47925e-44	3.42068	0.917	0.266	2.92656e-40	Pre-Osteoblast	timp2b
timp4.11	4.77582e-44	3.58735	0.617	0.101	9.44848e-40	Pre-Osteoblast	timp4.1
csrp21	3.65963e-43	1.96433	0.567	0.078	7.24021e-39	Pre-Osteoblast	csrp2
XLOC-0254232	3.6668e-41	2.33946	0.517	0.065	7.25439e-37	Pre-Osteoblast	XLOC-025423
tspan12	1.0085e-40	0.386693	0.133	0.004	1.99522e-36	Pre-Osteoblast	tspan12
loxl42	3.55513e-40	0.787381	0.35	0.03	7.03347e-36	Pre-Osteoblast	loxl4
adcy2b1	4.88725e-40	0.624645	0.283	0.02	9.66894e-36	Pre-Osteoblast	adcy2b
bmper3	4.99364e-40	0.969668	0.35	0.03	9.87942e-36	Pre-Osteoblast	bmper
zgc:64051	7.80002e-39	0.633687	0.117	0.003	1.54316e-34	Pre-Osteoblast	zgc:64051
si:cabz01100188.11	1.08071e-38	1.00103	0.483	0.057	2.13808e-34	Pre-Osteoblast	si:cabz01100188.1
XLOC-0425951	1.82991e-38	1.84055	0.5	0.067	3.6203e-34	Pre-Osteoblast	XLOC-042595
CR753876.12	8.06936e-37	2.14109	0.333	0.031	1.59644e-32	Pre-Osteoblast	CR753876.1
entpd5b	1.57424e-36	0.286302	0.117	0.003	3.11447e-32	Pre-Osteoblast	entpd5b
f2rl2	1.00807e-34	0.717089	0.183	0.009	1.99437e-30	Pre-Osteoblast	f2rl2
cd2761	3.69584e-34	1.06738	0.517	0.078	7.31186e-30	Pre-Osteoblast	cd276
furina3	6.20191e-34	0.818764	0.417	0.05	1.22699e-29	Pre-Osteoblast	furina
zgc:921624	1.34732e-33	0.774081	0.3	0.027	2.66554e-29	Pre-Osteoblast	zgc:92162
LOC108190717	3.21094e-33	0.862882	0.183	0.01	6.35252e-29	Pre-Osteoblast	LOC108190717
lcn15	4.74352e-33	0.375175	0.15	0.006	9.38459e-29	Pre-Osteoblast	lcn15
tgfb22	5.71144e-33	1.64786	0.6	0.109	1.12995e-28	Pre-Osteoblast	tgfb2
gmds1	6.9249e-33	1.15089	0.467	0.066	1.37002e-28	Pre-Osteoblast	gmds
mibp24	2.60727e-32	2.61844	1	0.889	5.15823e-28	Pre-Osteoblast	mibp2
bambib1	7.98824e-32	0.84043	0.433	0.057	1.58039e-27	Pre-Osteoblast	bambib
XLOC-0108991	2.98383e-31	2.77983	0.583	0.113	5.90321e-27	Pre-Osteoblast	XLOC-010899
XLOC-0004311	3.88213e-31	2.71274	0.633	0.134	7.6804e-27	Pre-Osteoblast	XLOC-000431
swap70b2	3.95127e-31	0.846226	0.367	0.043	7.8172e-27	Pre-Osteoblast	swap70b
XLOC-005448	1.0169e-29	1.04764	0.117	0.004	2.01183e-25	Pre-Osteoblast	XLOC-005448
CR936442.11	3.16273e-29	1.23705	0.433	0.063	6.25714e-25	Pre-Osteoblast	CR936442.1
bmp2a2	1.30153e-28	0.686306	0.333	0.038	2.57495e-24	Pre-Osteoblast	bmp2a
zgc:113363	1.74041e-28	0.259587	0.1	0.003	3.44323e-24	Pre-Osteoblast	zgc:113363
cadm1b1	2.34364e-28	0.634346	0.283	0.028	4.63666e-24	Pre-Osteoblast	cadm1b
coq71	4.49855e-28	0.636281	0.317	0.035	8.89994e-24	Pre-Osteoblast	coq7
abcc6a1	3.0708e-27	0.607854	0.2	0.015	6.07526e-23	Pre-Osteoblast	abcc6a
si:ch211-253b8.5	3.77821e-27	0.38653	0.167	0.01	7.47481e-23	Pre-Osteoblast	si:ch211-253b8.5
zgc:928182	4.67574e-27	0.831056	0.35	0.044	9.25048e-23	Pre-Osteoblast	zgc:92818
nab1a1	5.32282e-27	1.11512	0.583	0.117	1.05307e-22	Pre-Osteoblast	nab1a
XLOC-032002	5.71278e-27	0.399	0.167	0.01	1.13022e-22	Pre-Osteoblast	XLOC-032002
ube2ql1	1.57115e-25	0.358124	0.183	0.013	3.10837e-21	Pre-Osteoblast	ube2ql1
rplp2l2	2.51977e-24	0.933109	1	0.981	4.98511e-20	Pre-Osteoblast	rplp2l
impdh1b3	3.20199e-23	0.800769	0.333	0.047	6.33482e-19	Pre-Osteoblast	impdh1b
timp2a1	1.1639e-22	2.24702	0.917	0.655	2.30267e-18	Pre-Osteoblast	timp2a
serpine22	2.93551e-22	2.17555	0.75	0.284	5.80761e-18	Pre-Osteoblast	serpine2
rpl292	4.51338e-22	0.903845	1	0.984	8.92928e-18	Pre-Osteoblast	rpl29
rpl392	1.9637e-21	0.816869	1	0.993	3.88498e-17	Pre-Osteoblast	rpl39
XLOC-033137	2.0107e-21	0.245032	0.117	0.006	3.97797e-17	Pre-Osteoblast	XLOC-033137
mfge8b3	3.96652e-21	0.61627	0.283	0.037	7.84737e-17	Pre-Osteoblast	mfge8b
fpr12	4.09387e-21	1.62546	0.7	0.224	8.09932e-17	Pre-Osteoblast	fpr1
hey11	7.73273e-21	0.900107	0.333	0.052	1.52984e-16	Pre-Osteoblast	hey1
myl9a1	8.68647e-21	1.644	0.767	0.273	1.71853e-16	Pre-Osteoblast	myl9a
rplp12	9.51035e-21	0.634924	1	0.999	1.88153e-16	Pre-Osteoblast	rplp1
rps191	2.83957e-20	0.686714	1	0.995	5.61781e-16	Pre-Osteoblast	rps19
aif1l	2.87643e-20	0.629801	0.233	0.027	5.69073e-16	Pre-Osteoblast	aif1l
XLOC-0139641	3.86148e-20	1.88435	0.583	0.165	7.63956e-16	Pre-Osteoblast	XLOC-013964
marcksl1b1	1.084e-19	1.2152	0.683	0.196	2.14459e-15	Pre-Osteoblast	marcksl1b
glod51	1.43539e-19	0.496888	0.217	0.024	2.83977e-15	Pre-Osteoblast	glod5
slc20a1a1	1.6701e-19	0.606492	0.133	0.009	3.30412e-15	Pre-Osteoblast	slc20a1a
pla2g7	1.75803e-19	0.808021	0.417	0.081	3.47808e-15	Pre-Osteoblast	pla2g7
rps292	1.76346e-19	0.716435	1	0.991	3.48883e-15	Pre-Osteoblast	rps29
XLOC-026836	2.12522e-19	0.569859	0.25	0.032	4.20453e-15	Pre-Osteoblast	XLOC-026836
rpl233	3.29915e-19	0.763853	1	0.985	6.52703e-15	Pre-Osteoblast	rpl23
rps15a2	7.66861e-19	0.733086	1	0.994	1.51716e-14	Pre-Osteoblast	rps15a
kalrnb2	8.56184e-19	0.888337	0.383	0.073	1.69387e-14	Pre-Osteoblast	kalrnb
CR847566.11	1.18039e-18	0.788452	0.25	0.033	2.33528e-14	Pre-Osteoblast	CR847566.1
rpl243	1.26101e-18	0.728814	1	0.982	2.49478e-14	Pre-Osteoblast	rpl24
cd81b1	1.47186e-18	0.496799	0.267	0.037	2.91192e-14	Pre-Osteoblast	cd81b
inhbaa2	2.9525e-18	1.81606	0.617	0.198	5.84124e-14	Pre-Osteoblast	inhbaa
DsRedExpress2	4.19984e-18	0.871686	0.283	0.042	8.30897e-14	Pre-Osteoblast	DsRedExpress
rps251	6.5074e-18	0.83152	0.983	0.937	1.28742e-13	Pre-Osteoblast	rps25
col10a1b1	6.6938e-18	2.41896	0.667	0.26	1.3243e-13	Pre-Osteoblast	col10a1b
XLOC-028370	1.05504e-17	0.87298	0.183	0.02	2.08729e-13	Pre-Osteoblast	XLOC-028370
afap1l2	1.22113e-17	0.279504	0.117	0.008	2.41588e-13	Pre-Osteoblast	afap1l2
sox4a3	1.39985e-17	1.69799	0.683	0.248	2.76947e-13	Pre-Osteoblast	sox4a
cfl21	1.49759e-17	0.312609	0.167	0.016	2.96283e-13	Pre-Osteoblast	cfl2
tmem119a1	1.55217e-17	0.495126	0.25	0.035	3.07081e-13	Pre-Osteoblast	tmem119a
nr4a2b1	1.72147e-17	0.834005	0.35	0.064	3.40576e-13	Pre-Osteoblast	nr4a2b
XLOC-0119161	1.8071e-17	0.711776	0.367	0.07	3.57517e-13	Pre-Osteoblast	XLOC-011916
rpl36a2	2.67185e-17	0.663693	1	0.985	5.28598e-13	Pre-Osteoblast	rpl36a
XLOC-005449	3.05886e-17	0.735949	0.133	0.011	6.05164e-13	Pre-Osteoblast	XLOC-005449
rpl383	3.37202e-17	0.738633	1	0.975	6.6712e-13	Pre-Osteoblast	rpl38
rpl372	3.49922e-17	0.569366	1	0.998	6.92286e-13	Pre-Osteoblast	rpl37
hdac9b1	3.6461e-17	0.429498	0.15	0.014	7.21345e-13	Pre-Osteoblast	hdac9b
rpl112	4.38727e-17	0.611573	1	0.993	8.67978e-13	Pre-Osteoblast	rpl11
rpl361	6.41885e-17	0.622109	1	0.998	1.26991e-12	Pre-Osteoblast	rpl36
RPL37A2	6.71602e-17	0.6275	1	0.987	1.3287e-12	Pre-Osteoblast	RPL37A
rps3a2	8.65897e-17	0.693482	1	0.974	1.71309e-12	Pre-Osteoblast	rps3a
BX957317.1	1.12888e-16	0.645305	0.217	0.029	2.23337e-12	Pre-Osteoblast	BX957317.1
runx2b	1.5405e-16	0.411031	0.233	0.032	3.04773e-12	Pre-Osteoblast	runx2b
pabpc41	2.48897e-16	0.350193	0.167	0.017	4.92417e-12	Pre-Osteoblast	pabpc4
cdc42ep1b	2.91776e-16	0.295863	0.117	0.009	5.77249e-12	Pre-Osteoblast	cdc42ep1b
rpl262	4.97032e-16	0.574785	1	0.993	9.83327e-12	Pre-Osteoblast	rpl26
rps27.12	8.51939e-16	0.71082	1	0.976	1.68548e-11	Pre-Osteoblast	rps27.1
il11a2	8.75255e-16	0.570974	0.2	0.025	1.73161e-11	Pre-Osteoblast	il11a
mxra8b	1.48e-15	1.51125	0.717	0.329	2.92803e-11	Pre-Osteoblast	mxra8b
rpl322	1.63242e-15	0.635993	1	0.991	3.22959e-11	Pre-Osteoblast	rpl32
ctsh1	1.82956e-15	0.473192	0.317	0.059	3.6196e-11	Pre-Osteoblast	ctsh
pfn23	2.05717e-15	1.36333	0.917	0.575	4.06991e-11	Pre-Osteoblast	pfn2
rpl22l13	2.28893e-15	1.02862	0.933	0.679	4.52842e-11	Pre-Osteoblast	rpl22l1
slc41a1	2.35946e-15	0.269435	0.117	0.009	4.66796e-11	Pre-Osteoblast	slc41a1
rps212	2.41524e-15	0.604579	1	0.991	4.77832e-11	Pre-Osteoblast	rps21
kazna	2.89251e-15	0.236723	0.117	0.009	5.72254e-11	Pre-Osteoblast	kazna
chrng1	3.02921e-15	0.333465	0.167	0.019	5.993e-11	Pre-Osteoblast	chrng
XLOC-043760	3.34169e-15	0.570952	0.183	0.022	6.6112e-11	Pre-Osteoblast	XLOC-043760
rnf11a	4.72059e-15	0.387039	0.2	0.026	9.33921e-11	Pre-Osteoblast	rnf11a
rps122	4.88003e-15	0.704128	1	0.987	9.65465e-11	Pre-Osteoblast	rps12
si:ch211-212g7.61	4.92939e-15	1.11155	0.533	0.157	9.7523e-11	Pre-Osteoblast	si:ch211-212g7.6
CDK2AP14	5.08115e-15	0.618528	0.3	0.056	1.00525e-10	Pre-Osteoblast	CDK2AP1
eef1g3	5.3845e-15	0.965611	0.95	0.87	1.06527e-10	Pre-Osteoblast	eef1g
rps242	5.70959e-15	0.673305	1	0.981	1.12958e-10	Pre-Osteoblast	rps24
rps281	6.04981e-15	0.591326	1	0.994	1.19689e-10	Pre-Osteoblast	rps28
itgb81	6.09848e-15	0.799231	0.167	0.019	1.20652e-10	Pre-Osteoblast	itgb8
tfpia1	6.13395e-15	0.721838	0.483	0.129	1.21354e-10	Pre-Osteoblast	tfpia
rps202	6.8601e-15	0.632822	1	0.996	1.3572e-10	Pre-Osteoblast	rps20
slc4a2a	8.85093e-15	0.331186	0.1	0.007	1.75107e-10	Pre-Osteoblast	slc4a2a
nr4a31	9.09629e-15	1.27464	0.633	0.221	1.79961e-10	Pre-Osteoblast	nr4a3
rps27a2	9.83608e-15	0.613176	1	0.973	1.94597e-10	Pre-Osteoblast	rps27a
fgfr33	1.12662e-14	0.901444	0.483	0.133	2.22891e-10	Pre-Osteoblast	fgfr3
pgs11	1.17783e-14	0.770526	0.4	0.093	2.33021e-10	Pre-Osteoblast	pgs1
hey21	1.62e-14	0.413827	0.2	0.027	3.205e-10	Pre-Osteoblast	hey2
CU914776.11	1.8818e-14	1.9484	0.35	0.08	3.72296e-10	Pre-Osteoblast	CU914776.1
rps101	2.02382e-14	0.693291	1	0.964	4.00393e-10	Pre-Osteoblast	rps10
bmp8a1	2.50474e-14	0.574381	0.233	0.038	4.95539e-10	Pre-Osteoblast	bmp8a
alg8	2.54568e-14	0.241487	0.1	0.007	5.03637e-10	Pre-Osteoblast	alg8
nupr1b4	3.13344e-14	1.17887	0.7	0.286	6.1992e-10	Pre-Osteoblast	nupr1b
psd3l	3.40325e-14	0.595834	0.25	0.042	6.733e-10	Pre-Osteoblast	psd3l
rps143	4.54243e-14	0.632132	1	0.976	8.98674e-10	Pre-Osteoblast	rps14
LOC1039108711	4.60782e-14	0.884216	0.2	0.028	9.11611e-10	Pre-Osteoblast	LOC103910871
git13	5.01904e-14	0.419756	0.25	0.042	9.92966e-10	Pre-Osteoblast	git1
rbm24a1	5.26901e-14	0.392136	0.167	0.02	1.04242e-09	Pre-Osteoblast	rbm24a
rack12	5.55754e-14	0.754505	1	0.942	1.0995e-09	Pre-Osteoblast	rack1
rpl172	6.72514e-14	0.790236	1	0.962	1.3305e-09	Pre-Osteoblast	rpl17
rpl182	7.80098e-14	0.633063	1	0.989	1.54335e-09	Pre-Osteoblast	rpl18
rps8a2	8.19506e-14	0.584054	1	0.985	1.62131e-09	Pre-Osteoblast	rps8a
si:ch1073-188e1.1	8.4389e-14	0.232714	0.117	0.01	1.66955e-09	Pre-Osteoblast	si:ch1073-188e1.1
BX470182.11	9.64063e-14	0.359542	0.183	0.024	1.9073e-09	Pre-Osteoblast	BX470182.1
fscn1a2	1.01743e-13	1.0322	0.567	0.182	2.01289e-09	Pre-Osteoblast	fscn1a
si:dkey-262k9.22	1.03146e-13	0.52624	0.183	0.025	2.04065e-09	Pre-Osteoblast	si:dkey-262k9.2
faua2	1.06774e-13	0.661318	0.967	0.958	2.11241e-09	Pre-Osteoblast	faua
rps4x2	1.30339e-13	0.708172	0.983	0.963	2.57862e-09	Pre-Osteoblast	rps4x
arih12	1.45519e-13	0.832546	0.367	0.088	2.87896e-09	Pre-Osteoblast	arih1
si:dkey-151g10.61	2.32531e-13	0.490403	1	1	4.6004e-09	Pre-Osteoblast	si:dkey-151g10.6
dusp21	2.33777e-13	1.51997	0.633	0.237	4.62505e-09	Pre-Osteoblast	dusp2
rps232	2.37465e-13	0.636026	0.967	0.948	4.698e-09	Pre-Osteoblast	rps23
ctsd	2.69156e-13	0.55381	0.317	0.068	5.32498e-09	Pre-Osteoblast	ctsd
phlda32	3.96726e-13	0.881152	0.633	0.224	7.84884e-09	Pre-Osteoblast	phlda3
phldb1a2	5.34818e-13	0.712688	0.333	0.074	1.05808e-08	Pre-Osteoblast	phldb1a
rpl132	5.78782e-13	0.617179	1	0.972	1.14506e-08	Pre-Osteoblast	rpl13
nfkbie2	7.17835e-13	0.865402	0.483	0.145	1.42017e-08	Pre-Osteoblast	nfkbie
BX005183.32	7.40135e-13	1.30581	0.367	0.091	1.46428e-08	Pre-Osteoblast	BX005183.3
cx431	8.92431e-13	1.2442	0.65	0.257	1.76559e-08	Pre-Osteoblast	cx43
LOC7964531	8.98579e-13	0.648328	0.317	0.07	1.77775e-08	Pre-Osteoblast	LOC796453
rps72	9.80362e-13	0.519884	1	0.991	1.93955e-08	Pre-Osteoblast	rps7
dhrs3b3	1.04969e-12	0.553939	0.233	0.041	2.07671e-08	Pre-Osteoblast	dhrs3b
rpl102	1.16253e-12	0.652523	1	0.981	2.29995e-08	Pre-Osteoblast	rpl10
cers2a3	1.35031e-12	0.987641	0.667	0.259	2.67144e-08	Pre-Osteoblast	cers2a
large2	1.77586e-12	0.797569	0.217	0.037	3.51335e-08	Pre-Osteoblast	large2
col11a23	1.90863e-12	0.460055	0.383	0.093	3.77604e-08	Pre-Osteoblast	col11a2
rplp22	2.65792e-12	0.470222	1	0.997	5.25843e-08	Pre-Osteoblast	rplp2
rps171	2.74293e-12	0.719389	1	0.897	5.42661e-08	Pre-Osteoblast	rps17
rpl342	3.14221e-12	0.51901	1	0.994	6.21654e-08	Pre-Osteoblast	rpl34
rps32	3.29115e-12	0.66817	0.983	0.944	6.51121e-08	Pre-Osteoblast	rps3
zgc:171435	3.47969e-12	0.389594	0.117	0.012	6.88423e-08	Pre-Osteoblast	zgc:171435
gpd1c	3.99356e-12	0.3065	0.183	0.027	7.90086e-08	Pre-Osteoblast	gpd1c
rpl13a2	4.03077e-12	0.591234	1	0.962	7.97447e-08	Pre-Osteoblast	rpl13a
rps132	4.46393e-12	0.558294	1	0.976	8.83143e-08	Pre-Osteoblast	rps13
rps52	6.48063e-12	0.619623	1	0.972	1.28213e-07	Pre-Osteoblast	rps5
ppfibp1b2	7.10921e-12	0.705651	0.433	0.13	1.40649e-07	Pre-Osteoblast	ppfibp1b
manf3	8.86984e-12	0.774158	0.433	0.127	1.75481e-07	Pre-Osteoblast	manf
eif3ea2	9.10569e-12	1.06797	0.767	0.478	1.80147e-07	Pre-Osteoblast	eif3ea
zgc:1141882	9.23466e-12	0.692784	1	0.953	1.82699e-07	Pre-Osteoblast	zgc:114188
rpl352	9.25245e-12	0.566141	1	0.985	1.8305e-07	Pre-Osteoblast	rpl35
enpp11	9.31322e-12	0.782046	0.35	0.091	1.84253e-07	Pre-Osteoblast	enpp1
cdc25b	9.90882e-12	0.548959	0.233	0.044	1.96036e-07	Pre-Osteoblast	cdc25b
rps152	1.02067e-11	0.554653	1	0.982	2.01929e-07	Pre-Osteoblast	rps15
rpl272	1.32013e-11	0.608754	1	0.97	2.61174e-07	Pre-Osteoblast	rpl27
rpl282	1.33266e-11	0.581399	1	0.963	2.63654e-07	Pre-Osteoblast	rpl28
rps181	1.57199e-11	0.528979	1	0.982	3.11002e-07	Pre-Osteoblast	rps18
fbxw4	1.7144e-11	0.381098	0.217	0.039	3.39177e-07	Pre-Osteoblast	fbxw4
atp5mc3b1	1.93308e-11	0.849843	0.9	0.589	3.8244e-07	Pre-Osteoblast	atp5mc3b
pxdc1b1	2.29863e-11	0.387347	0.133	0.017	4.54761e-07	Pre-Osteoblast	pxdc1b
cldni	2.30965e-11	1.98646	0.517	0.207	4.56941e-07	Pre-Osteoblast	cldni
efhd2	2.32883e-11	0.388528	0.167	0.025	4.60735e-07	Pre-Osteoblast	efhd2
si:dkey-42i9.43	2.44602e-11	1.06853	0.683	0.313	4.83921e-07	Pre-Osteoblast	si:dkey-42i9.4
crema1	2.69895e-11	1.0345	0.833	0.499	5.33959e-07	Pre-Osteoblast	crema
cndp2	2.9385e-11	0.359993	0.2	0.035	5.81352e-07	Pre-Osteoblast	cndp2
mafba	3.00341e-11	1.32324	0.767	0.395	5.94195e-07	Pre-Osteoblast	mafba
pskh11	3.19135e-11	0.698227	0.283	0.065	6.31376e-07	Pre-Osteoblast	pskh1
rpl72	3.33734e-11	0.565185	0.967	0.976	6.60259e-07	Pre-Osteoblast	rpl7
eef1a1l13	3.60384e-11	0.515607	1	1	7.12985e-07	Pre-Osteoblast	eef1a1l1
rpl92	4.03198e-11	0.575804	1	0.969	7.97687e-07	Pre-Osteoblast	rpl9
rplp02	4.48283e-11	0.555694	1	0.99	8.86882e-07	Pre-Osteoblast	rplp0
rpl23a2	5.38231e-11	0.667974	0.967	0.918	1.06484e-06	Pre-Osteoblast	rpl23a
cox6a12	5.40006e-11	0.76174	0.667	0.282	1.06835e-06	Pre-Osteoblast	cox6a1
eef1b23	5.41827e-11	0.611189	1	0.943	1.07195e-06	Pre-Osteoblast	eef1b2
tenm3	7.39859e-11	0.258615	0.167	0.025	1.46374e-06	Pre-Osteoblast	tenm3
cbx5	7.71241e-11	0.906783	0.35	0.099	1.52582e-06	Pre-Osteoblast	cbx5
znf207b	7.92143e-11	0.255309	0.15	0.021	1.56718e-06	Pre-Osteoblast	znf207b
antxr1c2	9.8393e-11	1.00349	0.533	0.207	1.94661e-06	Pre-Osteoblast	antxr1c
ybx13	1.02466e-10	0.629937	1	0.988	2.02718e-06	Pre-Osteoblast	ybx1
rps62	1.0368e-10	0.526407	1	0.979	2.0512e-06	Pre-Osteoblast	rps6
rpl18a2	1.11419e-10	0.488029	0.983	0.986	2.20431e-06	Pre-Osteoblast	rpl18a
rpl152	1.12596e-10	0.644515	0.983	0.977	2.2276e-06	Pre-Osteoblast	rpl15
bmf21	1.12903e-10	0.44191	0.15	0.022	2.23368e-06	Pre-Osteoblast	bmf2
rpl82	1.26005e-10	0.542023	1	0.977	2.49289e-06	Pre-Osteoblast	rpl8
cct21	1.4234e-10	0.730402	0.8	0.385	2.81606e-06	Pre-Osteoblast	cct2
si:dkey-112a7.42	1.58983e-10	0.959674	0.767	0.366	3.14531e-06	Pre-Osteoblast	si:dkey-112a7.4
si:dkey-21c1.11	1.61328e-10	0.609924	0.217	0.043	3.19171e-06	Pre-Osteoblast	si:dkey-21c1.1
fmnl3	1.64414e-10	0.347183	0.233	0.047	3.25277e-06	Pre-Osteoblast	fmnl3
grtp1a	1.82834e-10	0.225406	0.1	0.01	3.61719e-06	Pre-Osteoblast	grtp1a
rpl312	1.96617e-10	0.565161	0.983	0.922	3.88988e-06	Pre-Osteoblast	rpl31
col5a2b1	2.05607e-10	0.343836	0.217	0.041	4.06774e-06	Pre-Osteoblast	col5a2b
eif3ha	2.09416e-10	0.694818	0.617	0.259	4.14309e-06	Pre-Osteoblast	eif3ha
si:ch1073-325m22.21	2.1103e-10	0.707464	0.567	0.213	4.17501e-06	Pre-Osteoblast	si:ch1073-325m22.2
rpl35a2	2.16642e-10	0.570789	1	0.982	4.28605e-06	Pre-Osteoblast	rpl35a
arg23	2.27879e-10	0.927303	0.7	0.31	4.50836e-06	Pre-Osteoblast	arg2
rps161	2.82706e-10	0.508395	1	0.99	5.59305e-06	Pre-Osteoblast	rps16
rap2c	2.8642e-10	0.637165	0.417	0.127	5.66652e-06	Pre-Osteoblast	rap2c
rpl27a2	2.89285e-10	0.570107	0.983	0.975	5.72321e-06	Pre-Osteoblast	rpl27a
adgrg6	2.98098e-10	0.336641	0.25	0.054	5.89757e-06	Pre-Osteoblast	adgrg6
LOC1018850623	3.01369e-10	0.396446	0.367	0.101	5.96229e-06	Pre-Osteoblast	LOC101885062
rps112	3.14656e-10	0.50768	0.983	0.966	6.22515e-06	Pre-Osteoblast	rps11
rpl302	4.02323e-10	0.474839	1	0.976	7.95955e-06	Pre-Osteoblast	rpl30
cyb5a2	4.11143e-10	1.24002	0.483	0.18	8.13406e-06	Pre-Osteoblast	cyb5a
[truncated: 3,258 more rows]
